# Supplementary material for: Assessment of urban microbiome assemblies with the help of targeted in silico gold standards
Source: Biol Direct. 2018 Oct 12;13:22. doi: 10.1186/s13062-018-0225-6 (PMC6889603; doi:10.1186/s13062-018-0225-6)
Supplement: Supplementary file 1 — Textfile with commands of tools applied. (TXT 5 kb) [file 13062_2018_225_MOESM1_ESM.txt]

###########################################################################
### Command line commands used for respective tools 			###
###########################################################################

########################
#Preprocessing

#remove adapters (Boston)
cutadapt -a <forward Adapter> -A <reverse Adapter> -o <outfile.1.fq> -p <outfile.2.fq> <infile.1.fq> <infile.2.fq>

#quality control
java -jar trimmomatic-0.36.jar PE -validatePairs -baseout <PREFIX.fq> <infile.1.fq> <infile.2.fq> LEADING:20 TRAILING:20 SLIDINGWINDOW:4:20 MINLEN:70

#removing human reads
bowtie2 -x hg38 -1 <forward_paired.fq> -2 <reverse_paired.fq> -U <unpaired.fq> | samtools view -bS - > mapped_vs_hg38.bam
samtools view -b -f 77 mapped_vs_hg38.bam | bedtools bamtofastq -i - -fq /dev/stdout | paste - - - - | sort -k1,1 -t " " | tr "\t" "\n" > forward_nohuman.1.fq
samtools view -b -f 141 mapped_vs_hg38.bam | bedtools bamtofastq -i - -fq /dev/stdout | paste - - - - | sort -k1,1 -t " " | tr "\t" "\n" > reverse_nohuman.1.fq
samtools view -b -F 1 -f 4 mapped_vs_hg38.bam | bedtools bamtofastq -i - -fq /dev/stdout | paste - - - - | sort -k1,1 -t " " | tr "\t" "\n" > single_nohuman.fq

########################
#assembly

megahit --k-min 27 --k-max 101 --k-step 6 --min-contig-len 500 --kmin-1pass -1 <forward_nohuman.1.fq> -2 <reverse_nohuman.1.fq> -r <single_nohuman.fq> -o <outdir>
spades.py --pe-1 <forward_nohuman.1.fq> --pe1-2 <reverse_nohuman.1.fq> --pe1-s <single_nohuman.fq> -o <outdir> -k 27,33,39,45,51,57,63,69,75,81,87,93,99,101
metaspades.py --pe-1 <forward_nohuman.1.fq> --pe1-2 <reverse_nohuman.1.fq> --pe1-s <single_nohuman.fq> -o <outdir> -k 27,33,39,45,51,57,63,69,75,81,87,93,99,101


########################
#binning
bowtie2-build contigs.fa contigs
bowtie2 -x contigs -1 <forward_nohuman.1.fq> -2 <reverse_nohuman.1.fq> -U <single_nohuman.fq> | samtools view -bS - > raw_vs_assembly.bam
samtools sort raw_vs_assembly.bam raw_vs_assembly.sorted

#CONCOCT
docker run -v <datadir>/:/opt/Data binpro/concoct_latest python /opt/CONCOCT-0.4.0/scripts/gen_input_table.py /opt/Data/<contigs.fa> raw_vs_assembly.sorted.bam | cut -f1,3- > concoct_meancov.tsv
docker run -v <datadir>/:/opt/Data binpro/concoct_latest concoct --coverage_file /opt/Data/<concoct_meancov.tsv> --composition_file /opt/Data/<contigs.fa> -b /opt/Data/<concoct_out>

#custom script extracting respective contigs for each bin to fasta files from concoct result tables
concot_extract_contigs2fabins.pl -i concoct_out_clustering_gt1000.csv -f <contigs.fa> -o <concoct.bins.fa>

checkm lineage_wf -x fasta <concoct_outdir> <checkM_outdir>

#MetaBAT
jgi_summarize_bam_contig_depths --outputDepth <depths.txt> --pairedContigs <paired.txt> raw_vs_assembly.sorted.bam
metabat -i <contigs.fa> -a <depths.txt> -p <paired.txt> -o <outdir/bin> 
checkm lineage_wf -x fa <metabat_outdir> <checkM_outdir>

#MaxBin
tail -n+2 <concoct_meancov.tsv> > <maxbin_meancov.tsv>
docker run -v <datadir>/:/opt/Data karlon27/maxbin -contig /opt/Data/<contigs.fa> -out /opt/Data/<outdir> -abund /opt/Data/<maxbin_meancov.tsv>
checkm lineage_wf -x fasta <maxbin_outdir> <checkM_outdir>


########################
#AMHORA2
MarkerScanner.pl -DNA <bin.fa>
MarkerAlignTrim.pl -WithReference -OutputFormat phylip
Phylotyping.pl > phylotype.result


########################
#tRNAs and rRNAs
barrnap <bin.fa> 1> <barrnap_bin.gff>
tRNAscan-SE -G -o <trnascan_bin.out> -m <trnascan_bin.stats> -l <trnascan_bin.log> <bin.fa>

########################
#iRep
bowtie2-build <bin.fa> <bin>
bowtie2 -1 <forward_nohuman.1.fq> -2 <reverse_nohuman.1.fq> -U <single_nohuman.fq> > bin.mapped.bam
samtools view -h -F 4 bin.mapped.bam > bin.mapped.sam
iRep -f <bin.fa> -o irep.bin <bin.mapped.sam>

########################
#classification
#note, custom script change to centrifuge-kreport, available at https://github.com/gerners/centrifuge

centrifuge --out-fmt tab -x p+h+v -1 <forward_nohuman.1.fq> -2 <reverse_nohuman.1.fq> -U <single_nohuman.fq> -S <phv_out.tab>
centrifuge-kreport -x p+h+v <phv_out.tab> > <phv_krakenstyle.report>
centrifuge --out-fmt tab -x nt -1 <forward_nohuman.1.fq> -2 <reverse_nohuman.1.fq> -U <single_nohuman.fq> -S <nt_out.tab>
centrifuge-kreport -x nt <nt_out.tab> > <nt_krakenstyle.report>

########################
#creation of mock communities

#determination of fragment size for ART
samtools view -f 2 mapped_vs_hg38.bam | cut -f9 | perl -ne 'use Statistics::Basic qw(:all);push @x,$_ unless $_ <= 0; END{$mean=mean(@x);$sd=stddev(@x);print"$mean\t$sd\n"}'  > mean_sd_fragmentsize.txt

art_illumina -nf 0 -ss <Illumina_Model> --paired --rcount <reads_classified_to_refgenome> -l <readlength> -i <reference_genome.fa> -m <fragmentsize> -s <sd_fragmentsize> -o <mock_reads_referenceX>

cat *mock_reads_1.fq > mockreads_1.fq
cat *mock_reads_2.fq > mockreads_2.fq

#split all non-bacterial reads in centrifuge output <phv_out.tab> using NCBI taxonomic assignemts and read IDs using custom scripts

cat mockreads_1.fq non_bacterialreads_1.fq > mock_community_1.fq
cat mockreads_2.fq non_bacterialreads_2.fq > mock_community_2.fq
#add all non-bacterial reads single end reads to mock community as well
