# Supplementary material for: Assessment of urban microbiome assemblies with the help of targeted in silico gold standards
Source: Biol Direct. 2018 Oct 12;13:22. doi: 10.1186/s13062-018-0225-6 (PMC6889603; doi:10.1186/s13062-018-0225-6)
Supplement: Supplementary file 3 — Table S4. Summary for all high-quality bins presented in Table 2, analysis of multiple copies of 16S rRNAs detected in MaxBin and CONCOCT derived bins as well as evaluation of misassemblies in gold standards. (XLSX 28 kb) [file 13062_2018_225_MOESM3_ESM.xlsx]

## Sheet: Summary
#Summary of detailed analysis for specific bins or attributes of bins
Selected Bins
Statistics for all bins presented in Table 2
duplicated 16S rRNAs
BLAST result of duplicated 16S rRNAs after binning, searched against 16S ribosomal RNA sequences (Bacterial and Archaeal)
rRNAs were predicted with barrnap and extracted from their respective contig with subsequent alignment by BLAST, best hit is listed
MetaQUAST GS
MetaQUAST results for gold standard genome drafts to assess misassemblies

## Sheet: Selected Bins
Sample	Assembler	Binner	Bin ID	Marker lineage (CheckM)	# genomes	#markers	#marker sets	0	1	2	3	4	5+	Completeness	Contamination	Strain heterogeneity	Copy number of 5S,16S,23S rRNAs	Nr of different tRNAs	Taxonomic level of lowest consenus (Phylogeny AMPHORA)	Phylogenetic Inference AMPHORA)	Blast target species	Blast target strain	Average nucleotide identity	Average protein identity	Predicted proteins (Prodigal)	iRep	PhenDB traits	Sample
grip_SRR3545941	SPAdes	MetaBAT	MT.1	o__Actinomycetales (UID1530)	622	259	152	0	258	1	0	0	0	100	0.11	100	1	20	S	Propionibacterium acnes	Propionibacterium acnes	PA_15_2_L1	99.89	97.2783	2341	1.41	1, 2, 13, 15, 20, 23	grip_SRR3545941
grip_SRR3546354	SPAdes	MetaBAT	MT.1	o__Actinomycetales (UID1530)	622	259	152	0	257	2	0	0	0	100	0.55	100	1	20	S	Propionibacterium acnes	Propionibacterium acnes	PA_15_2_L1	99.83	97.2976	2400	1.45	1, 2, 13, 15, 20, 23	grip_SRR3546354
grip_SRR3546358	SPAdes	MetaBAT	MT.1	g__Propionibacterium (UID1709)	27	904	205	8	884	12	0	0	0	98.9	1.23	91.67	1	20	S	Propionibacterium acnes	Propionibacterium acnes	PA_15_2_L1	99.91	97.336	2354	1.38	1, 2, 13, 15, 20, 23	grip_SRR3546358
grip_SRR3546361	SPAdes	MetaBAT	MT.3	g__Propionibacterium (UID1709)	27	904	205	5	871	28	0	0	0	98.93	2.34	96.43	1	20	S	Propionibacterium acnes	Propionibacterium acnes	PA_12_1_L1	99.97	96.0529	2507	NA	1, 2, 13, 15, 20, 23	grip_SRR3546361
pole_SRR3545898	SPAdes	MetaBAT	MT.1	o__Actinomycetales (UID1530)	622	259	152	1	256	2	0	0	0	99.34	0.55	100	1	20	S	Propionibacterium acnes	Propionibacterium acnes	PA_15_2_L1	99.75	96.6737	2357	1.42	1, 2, 13, 15, 20, 23	pole_SRR3545898
pole_SRR3546380	SPAdes	MetaBAT	MT.1	o__Actinomycetales (UID1530)	622	259	152	2	246	11	0	0	0	99.12	4.23	100	1	20	S	Propionibacterium acnes	Propionibacterium acnes	PA_12_1_L1	99.55	97.0695	2595	NA	1, 2, 13, 15, 20, 23	pole_SRR3546380
seatback_SRR3545919	SPAdes	MetaBAT	MT.4	o__Actinomycetales (UID1530)	622	259	152	2	256	1	0	0	0	99.01	0.66	100	1	20	S	Propionibacterium acnes	Propionibacterium acnes	ATCC 6919	99.81	97.464	2349	1.4	1, 2, 13, 15, 20, 23	seatback_SRR3545919
seatback_SRR3545948	SPAdes	MetaBAT	MT.2	o__Actinomycetales (UID1530)	622	259	152	0	257	2	0	0	0	100	0.13	50	1	20	S	Propionibacterium acnes	Propionibacterium acnes	PA_15_2_L1	99.56	97.0294	2380	1.48	1, 2, 13, 15, 20, 23	seatback_SRR3545948
touchscreen_SRR3545934	SPAdes	MetaBAT	MT.1	o__Actinomycetales (UID1530)	622	259	152	1	254	4	0	0	0	99.78	1.75	100	1	20	S	Propionibacterium acnes	Propionibacterium acnes	PA_21_1_L1	99.76	96.8456	2441	NA	1, 2, 13, 15, 20, 23	touchscreen_SRR3545934
touchscreen_SRR3545963	SPAdes	MetaBAT	MT.1	o__Actinomycetales (UID1530)	622	259	152	4	255	0	0	0	0	99.56	0	0	1	20	S	Propionibacterium acnes	Propionibacterium acnes	PA_15_2_L1	99.89	97.3899	2366	1.38	1, 2, 13, 20, 23	touchscreen_SRR3545963
touchscreen_SRR3546363	SPAdes	MetaBAT	MT.1	o__Actinomycetales (UID1530)	622	258	151	0	256	2	0	0	0	100	0.11	50	1	20	O	Actinomycetales	Propionibacterium acnes	ATCC 6919	99.75	96.8759	2390	1.34	1, 2, 13, 15, 20, 23	touchscreen_SRR3546363
touchscreen_SRR3546367	SPAdes	MetaBAT	MT.1	o__Actinomycetales (UID1530)	622	259	152	0	259	0	0	0	0	100	0	0	1	20	S	Propionibacterium acnes	Propionibacterium acnes	PA_21_1_L1	99.83	97.116	2351	1.42	1, 2, 13, 15, 20, 23	touchscreen_SRR3546367
touchscreen_SRR3546375	SPAdes	MetaBAT	MT.2	o__Actinomycetales (UID1530)	622	259	152	1	253	5	0	0	0	99.34	1.86	100	1	19	S	Propionibacterium acnes	Propionibacterium acnes	PA_15_1_R1	99.93	96.9235	2382	1.39	1, 2, 13, 20, 23	touchscreen_SRR3546375
touchscreen_SRR3555059	SPAdes	MetaBAT	MT.2	o__Actinomycetales (UID1530)	622	259	152	0	259	0	0	0	0	100	0	0	1	20	S	Propionibacterium acnes	Propionibacterium acnes	PA_15_2_L1	99.86	97.4683	2313	1.36	1, 2, 13, 15, 20, 23	touchscreen_SRR3555059
metal_SRR1748994	SPAdes	MetaBAT	MT.2	c__Gammaproteobacteria (UID4445)	228	583	244	21	561	1	0	0	0	99.36	0.14	0	1	20	G	Pseudomonas	Pseudomonas stutzeri	CGMCC 1.1803	98.03	95.88	4151	NA	1, 2, 6, 8-12, 14-18, 21, 23	metal_SRR1748994
metal_SRR1748994	SPAdes	MetaBAT	MT.5	f__Enterobacteriaceae (UID5124)	134	1173	336	4	1166	3	0	0	0	99.07	0.63	0	1	20	F	Enterobacteriaceae	Enterobacter cloacae	MBRL1077	92.02	93.51	4405	NA	1-3, 6, 7, 9-12, 15, 16, 19, 20, 23, 24	metal_SRR1748994
metal_SRR1749078	SPAdes	MetaBAT	MT.4	c__Gammaproteobacteria (UID4445)	228	583	244	4	554	23	2	0	0	98.77	2.9	3.45	1	21	F	Pseudomonadaceae	Pseudomonas stutzeri	CGMCC 1.1803	84.88	84.17	4160	NA	1, 2, 4, 6, 8-12, 14-16, 23	metal_SRR1749078
metal_SRR1749087	SPAdes	MetaBAT	MT.2	c__Gammaproteobacteria (UID4445)	228	583	244	0	579	4	0	0	0	100	0.65	0	1	21	F	Pseudomonadaceae	Pseudomonas xanthomarina	LMG 23572	84.58	86.97	4048	NA	1, 6, 8-12, 14-16, 23	metal_SRR1749087
metal_SRR1749150	SPAdes	MetaBAT	MT.4	o__Clostridiales (UID1120)	304	250	143	1	247	2	0	0	0	99.3	1.4	0	1	18	F	Peptostreptococcaceae	Clostridioides difficile	ATCC 8293	77.02	78.26	2818	NA	2, 9, 11, 13-16, 22, 23	metal_SRR1749150
metal_SRR1749150	SPAdes	MetaBAT	MT.5	f__Xanthomonadaceae (UID4214)	55	659	290	2	654	3	0	0	0	99.57	0.42	33.33	1	20	F	Xanthomonadaceae	Stenotrophomonas rhizophila	QL-P4	87.28	86.37	3937	NA	1, 4, 5, 7, 9, 10, 12, 14, 15, 19, 20, 23	metal_SRR1749150
metal_SRR1749150	SPAdes	MetaBAT	MT.7	o__Lactobacillales (UID374)	471	348	189	0	347	1	0	0	0	100	0.26	0	1	19	F	Leuconostocaceae	Leuconostoc mesenteroides	W0023a	99.65	97.24	1785	NA	1-3, 13, 23	metal_SRR1749150
metal_SRR1749957	SPAdes	MetaBAT	MT.3	c__Gammaproteobacteria (UID4445)	228	583	244	76	505	2	0	0	0	94.52	0.27	0	1	20	G	Pseudomonas	Pseudomonas stutzeri	CGMCC 1.1803	98.09	96.68	3954	1.51	NA	metal_SRR1749957
metal_SRR1750032	SPAdes	MetaBAT	MT.2	f__Xanthomonadaceae (UID4214)	55	659	290	2	654	3	0	0	0	99.83	0.16	66.67	1	21	N	NA	Stenotrophomonas maltophilia	K279a	90.47	76.15	4069	NA	1, 5-10, 14, 15, 19, 20, 23	metal_SRR1750032
metal_plastic_SRR1749373	SPAdes	MetaBAT	MT.2	c__Gammaproteobacteria (UID4445)	228	583	244	19	562	2	0	0	0	99.59	0.2	0	1	20	F	Pseudomonadaceae	Pseudomonas stutzeri	CGMCC 1.1803	85.3	84.25	4157	NA	1, 2, 4, 6, 8-12, 14-16, 18, 23	metal_plastic_SRR1749373
metal_plastic_SRR1749832	SPAdes	MetaBAT	MT.7	o__Clostridiales (UID1120)	304	249	142	2	242	4	1	0	0	98.59	3.76	0	1	19	P	Firmicutes	Gottschalkia acidurici	9a	72.72	74.76	4227	NA	2, 9, 12-16, 23	metal_plastic_SRR1749832
wood_SRR1749044	SPAdes	MetaBAT	MT.4	f__Enterobacteriaceae (UID5124)	134	1173	336	5	1166	2	0	0	0	99.47	0.33	0	1	20	F	Enterobacteriaceae	Enterobacter hormaechei subsp. Steigerwaltii	CAV1176	99.04	97.63	4352	NA	1-3, 6, 9-12, 15, 16, 19, 20, 24	wood_SRR1749044
wood_SRR1749200	SPAdes	MetaBAT	MT.3	k__Bacteria (UID2565)	2921	152	93	0	152	0	0	0	0	100	0	0	1	21	N	NA	Weeksella virosa	DSM 16922	74.08	72.79	3323	NA	1, 9, 14, 19, 20, 23	wood_SRR1749200
																											1: aerobe
																											2: anaerobe
																											3: facultative anaerobe
																											4: Type III secretion system
																											5: Type IV secretion system
																											6: Type VI secretion system
																											7: alkane degradation
																											8: benzoate degradation via hydroxylation
																											9: butyrate producing
																											10: chitine degradation
																											11: CO assimilation
																											12: trimethylamine production via choline
																											13: stains gram-positive
																											14: bile acid degradation
																											15: H2 gas production
																											16: self-propelled motion
																											17: N2 fixation
																											18: fatty acid degradation
																											19: hydrolyzing phosphonate
																											20: recycles organic phosphorus
																											21: oxidizes thiosulfate
																											22: produces endospores for persistenc
																											23: urea degradation
																											24: reduces various alpha-beta-unsaturated and nitro compounds

## Sheet: duplicated 16S rRNAs
Sample	Assembler	Binner	Bin	Contig	Blastn (vs 16S rRNAs) result	(BLAST) Query cover	(BLAST) Ident	AMPHORA Taxonomy level	AMPHORA Taxonomy
grip_SRR3545941	SPAdes	CONCOCT	19	NODE_160_length_1040_cov_0.192349	Staphylococcus capitis subsp. urealyticus strain MAW 8436 16S ribosomal RNA gene, partial sequence	97	99	Species	Propionibacterium acnes (Cutibacterium acnes)
	SPAdes	CONCOCT	19	NODE_57_length_6171_cov_0.173419	Cuniculiplasma divulgatum strain S5 16S ribosomal RNA, partial sequence	10	84
	SPAdes	CONCOCT	19	NODE_66_length_4257_cov_0.231361	Streptococcus dentisani strain 7747 16S ribosomal RNA gene, partial sequence	99	99
	SPAdes	CONCOCT	19	NODE_6_length_101570_cov_0.384277	Cutibacterium acnes strain ATCC 6919 16S ribosomal RNA, partial sequence	97	100
grip_SRR3546358	SPAdes	CONCOCT	7	NODE_195_length_1666_cov_0.302489	Streptococcus dentisani strain 7747 16S ribosomal RNA gene, partial sequence	99	99	Species	Propionibacterium acnes (Cutibacterium acnes)
	SPAdes	CONCOCT	7	NODE_275_length_1334_cov_0.141700	Aliterella antarctica strain CENA408 16S ribosomal RNA, partial sequence	99	88
	SPAdes	CONCOCT	7	NODE_59_length_6021_cov_0.247720	Methanoregula boonei strain 6A8 16S ribosomal RNA gene, complete sequence	18	78
	SPAdes	CONCOCT	7	NODE_76_length_3971_cov_0.427686	Staphylococcus saccharolyticus strain JCM 1768 16S ribosomal RNA gene, partial sequence	97	99
	SPAdes	CONCOCT	7	NODE_9_length_100047_cov_0.833463	Cutibacterium acnes strain ATCC 6919 16S ribosomal RNA, partial sequence	97	100
grip_SRR3546361	MetaSPAdes	CONCOCT	11	NODE_1078_length_1531_cov_0.291201	Veillonella parvula strain DSM 2008 16S ribosomal RNA, partial sequence	99	99	Order	Actinomycetales
	MetaSPAdes	CONCOCT	11	NODE_134_length_8863_cov_0.159402	Aliterella antarctica strain CENA408 16S ribosomal RNA, partial sequence	99	87
	MetaSPAdes	CONCOCT	11	NODE_151_length_7803_cov_0.632529	Cuniculiplasma divulgatum strain S5 16S ribosomal RNA, partial sequence	10	84
	MetaSPAdes	CONCOCT	11	NODE_196_length_5634_cov_0.696296	Staphylococcus aureus strain ATCC 12600 16S ribosomal RNA, complete sequence	100	99
	MetaSPAdes	CONCOCT	11	NODE_257_length_4147_cov_0.678113	Streptococcus dentisani strain 7747 16S ribosomal RNA gene, partial sequence	99	99
	MetaSPAdes	CONCOCT	11	NODE_309_length_3224_cov_0.289600	Methanoregula boonei strain 6A8 16S ribosomal RNA gene, complete sequence	18	78
	MetaSPAdes	CONCOCT	11	NODE_61_length_18258_cov_0.247040	Lawsonella clevelandensis strain X1036 16S ribosomal RNA, partial sequence	95	99
	MetaSPAdes	CONCOCT	11	NODE_717_length_1822_cov_0.237377	Rothia dentocariosa strain ATCC 17931 16S ribosomal RNA, partial sequence	99	99
	MetaSPAdes	CONCOCT	11	NODE_965_length_1596_cov_0.375418	Corynebacterium tuberculostearicum strain Medalle X 16S ribosomal RNA, partial sequence	99	98
touchscreen_SRR3545934	SPAdes	CONCOCT	11	NODE_112_length_3976_cov_0.439773	Staphylococcus saccharolyticus strain JCM 1768 16S ribosomal RNA gene, partial sequence	97	99	Species	Propionibacterium acnes (Cutibacterium acnes)
	SPAdes	CONCOCT	11	NODE_132_length_3588_cov_0.497850	Cuniculiplasma divulgatum strain S5 16S ribosomal RNA, partial sequence	10	83
	SPAdes	CONCOCT	11	NODE_1_length_283877_cov_0.690346	Cutibacterium acnes strain ATCC 6919 16S ribosomal RNA, partial sequence	97	100
	SPAdes	CONCOCT	11	NODE_251_length_2005_cov_0.132214	Serratia marcescens subsp. sakuensis strain KRED 16S ribosomal RNA gene, partial sequence	99	88
	SPAdes	CONCOCT	11	NODE_57_length_7616_cov_0.115871	Aliterella antarctica strain CENA408 16S ribosomal RNA, partial sequence	99	87
	SPAdes	CONCOCT	11	NODE_69_length_6104_cov_0.436969	Streptococcus mitis strain NS51 16S ribosomal RNA, partial sequence	98	99
	SPAdes	CONCOCT	11	NODE_75_length_5535_cov_0.682671	Methanoregula boonei strain 6A8 16S ribosomal RNA gene, complete sequence	18	78
touchscreen_SRR3545934	SPAdes	MaxBin	1	NODE_132_length_3588_cov_0.497850	Cuniculiplasma divulgatum strain S5 16S ribosomal RNA, partial sequence	10	83	Species	Propionibacterium acnes (Cutibacterium acnes)
	SPAdes	MaxBin	1	NODE_1_length_283877_cov_0.690346	Cutibacterium acnes strain ATCC 6919 16S ribosomal RNA, partial sequence	97	100
	SPAdes	MaxBin	1	NODE_69_length_6104_cov_0.436969	Streptococcus mitis strain NS51 16S ribosomal RNA, partial sequence	98	99
	SPAdes	MaxBin	1	NODE_75_length_5535_cov_0.682671	Methanoregula boonei strain 6A8 16S ribosomal RNA gene, complete sequence	18	78
touchscreen_SRR3545955	SPAdes	CONCOCT	32	NODE_103_length_3797_cov_0.268794	Cuniculiplasma divulgatum strain S5 16S ribosomal RNA, partial sequence	10	83	Species	Propionibacterium acnes (Cutibacterium acnes)
	SPAdes	CONCOCT	32	NODE_181_length_1145_cov_0.188337	Streptococcus mitis strain NS51 16S ribosomal RNA, partial sequence	99	99
	SPAdes	CONCOCT	32	NODE_3_length_95349_cov_0.282173	Cutibacterium acnes strain ATCC 6919 16S ribosomal RNA, partial sequence	97	100
	SPAdes	CONCOCT	32	NODE_86_length_5605_cov_0.328187	Staphylococcus saccharolyticus strain JCM 1768 16S ribosomal RNA gene, partial sequence	97	99
touchscreen_SRR3545963	MetaSPAdes	CONCOCT	21	NODE_198_length_4488_cov_0.325815	Corynebacterium tuberculostearicum strain Medalle X 16S ribosomal RNA, partial sequence	99	99	Order	Actinomycetales
	MetaSPAdes	CONCOCT	21	NODE_23_length_17877_cov_0.460232	Cutibacterium acnes strain ATCC 6919 16S ribosomal RNA, partial sequence	97	100
	MetaSPAdes	CONCOCT	21	NODE_296_length_2967_cov_0.385635	Streptococcus thermophilus strain ATCC 19258 16S ribosomal RNA, partial sequence	99	99
	MetaSPAdes	CONCOCT	21	NODE_299_length_2916_cov_0.398296	Staphylococcus aureus strain ATCC 12600 16S ribosomal RNA, complete sequence	100	99
	MetaSPAdes	CONCOCT	21	NODE_629_length_1415_cov_0.702888	Massilia namucuonensis strain 333-1-0411 16S ribosomal RNA gene, partial sequence	97	98
	MetaSPAdes	CONCOCT	21	NODE_924_length_1091_cov_0.543347	Blastococcus saxobsidens strain BC444 16S ribosomal RNA, partial sequence	100	99
touchscreen_SRR3546365	SPAdes	CONCOCT	0	NODE_152_length_5591_cov_0.833030	Cutibacterium acnes strain ATCC 6919 16S ribosomal RNA, partial sequence	97	100	Kingdom	Bacteria
	SPAdes	CONCOCT	0	NODE_176_length_4589_cov_1.256793	Cuniculiplasma divulgatum strain S5 16S ribosomal RNA, partial sequence	10	83
	SPAdes	CONCOCT	0	NODE_183_length_4180_cov_0.432002	Methanoregula boonei strain 6A8 16S ribosomal RNA gene, complete sequence	18	78
	SPAdes	CONCOCT	0	NODE_201_length_3284_cov_0.136892	Aliterella antarctica strain CENA408 16S ribosomal RNA, partial sequence	99	86
	SPAdes	CONCOCT	0	NODE_207_length_3188_cov_0.218841	Herbaspirillum seropedicae strain Z67 16S ribosomal RNA, partial sequence	100	96
touchscreen_SRR3546367	MetaSPAdes	CONCOCT	8	NODE_1065_length_1187_cov_0.955882	Staphylococcus capitis subsp. urealyticus strain MAW 8436 16S ribosomal RNA gene, partial sequence	99	99	Order	Actinomycetales
	MetaSPAdes	CONCOCT	8	NODE_145_length_5444_cov_1.142750	Cutibacterium acnes strain ATCC 6919 16S ribosomal RNA, partial sequence	97	100
	MetaSPAdes	CONCOCT	8	NODE_232_length_4078_cov_0.914049	Methanoregula boonei strain 6A8 16S ribosomal RNA gene, complete sequence	18	78
	MetaSPAdes	CONCOCT	8	NODE_304_length_3214_cov_0.176244	Aliterella antarctica strain CENA408 16S ribosomal RNA, partial sequence	99	87
	MetaSPAdes	CONCOCT	8	NODE_487_length_2081_cov_0.261857	Hymenobacter rutilus strain K2-33028 16S ribosomal RNA, partial sequence	99	95
	MetaSPAdes	CONCOCT	8	NODE_501_length_2023_cov_0.845634	Cuniculiplasma divulgatum strain S5 16S ribosomal RNA, partial sequence	10	83
	MetaSPAdes	CONCOCT	8	NODE_621_length_1724_cov_0.598154	Corynebacterium tuberculostearicum strain Medalle X 16S ribosomal RNA, partial sequence	99	99
touchscreen_SRR3546375	SPAdes	MaxBin	2	NODE_141_length_5374_cov_0.288910	Hymenobacter rutilus strain K2-33028 16S ribosomal RNA, partial sequence	99	95	Order	Actinomycetales
	SPAdes	MaxBin	2	NODE_185_length_4515_cov_0.749321	Methanoregula boonei strain 6A8 16S ribosomal RNA gene, complete sequence	18	78
	SPAdes	MaxBin	2	NODE_2_length_175695_cov_0.835799	Cutibacterium acnes strain ATCC 6919 16S ribosomal RNA, partial sequence	97	100
	SPAdes	MaxBin	2	NODE_341_length_3414_cov_0.435596	Massilia timonae strain UR/MT95 16S ribosomal RNA, partial sequence	97	98
touchscreen_SRR3546382	SPAdes	MaxBin	1	NODE_14_length_12779_cov_0.324369	Cutibacterium acnes strain ATCC 6919 16S ribosomal RNA, partial sequence	97	100	Species	Propionibacterium acnes (Cutibacterium acnes)
	SPAdes	MaxBin	1	NODE_176_length_4706_cov_0.139136	Cuniculiplasma divulgatum strain S5 16S ribosomal RNA, partial sequence	10	83
	SPAdes	MaxBin	1	NODE_359_length_2460_cov_0.134265	Methanoregula boonei strain 6A8 16S ribosomal RNA gene, complete sequence	18	78
	SPAdes	MaxBin	1	NODE_446_length_1927_cov_0.106127	Prevotella oulorum strain WPH 179 16S ribosomal RNA gene, partial sequence	98	98
	SPAdes	MaxBin	1	NODE_533_length_1501_cov_0.176177	Streptococcus sanguinis SK1 16S ribosomal RNA gene, partial sequence	94	94
metal_plastic_SRR1748894	MetaSPAdes	MaxBin	1	NODE_265_length_5089_cov_21.125501	Stenotrophomonas maltophilia strain IAM 12423 16S ribosomal RNA, partial sequence	100	99	Family	Enterobacteriaceae
	MetaSPAdes	MaxBin	1	NODE_438_length_1671_cov_104.813376	Salmonella enterica subsp. enterica strain LT2 16S ribosomal RNA, partial sequence	99	98
	SPAdes	MaxBin	2	NODE_247_length_5468_cov_1.694429	Acinetobacter baumannii strain ATCC 19606 16S ribosomal RNA, partial sequence	99	98	NA	NA
	SPAdes	MaxBin	2	NODE_411_length_1643_cov_1.519455	Clostridium tunisiense strain TJ 16S ribosomal RNA gene, partial sequence	99	96
metal_SRR1748994	SPAdes	CONCOCT	9	NODE_196_length_12330_cov_0.261385	Acinetobacter oleivorans strain DR1 16S ribosomal RNA, partial sequence	100	99	Genus	Pseudomonas
	SPAdes	CONCOCT	9	NODE_245_length_9354_cov_0.504592	Clostridium sulfidigenes strain SGB2 16S ribosomal RNA, partial sequence	99	99
	SPAdes	CONCOCT	9	NODE_27_length_123125_cov_0.660267	Pseudomonas stutzeri strain ATCC 17588 16S ribosomal RNA, complete sequence	100	99
metal_SRR1748994	SPAdes	MaxBin	2	NODE_27_length_123125_cov_0.660267	Pseudomonas stutzeri strain ATCC 17588 16S ribosomal RNA, complete sequence	100	99	Genus	Pseudomonas
	SPAdes	MaxBin	2	NODE_356_length_5754_cov_0.222989	Lysinibacillus fusiformis strain DSM 2898 16S ribosomal RNA, partial sequence	97	99
wood_SRR1750033	SPAdes	MaxBin	1	NODE_833_length_6828_cov_13.590010	Massilia alkalitolerans strain YIM 31775 16S ribosomal RNA, partial sequence	99	98	Genus	Acinetobacter
				NODE_911_length_6484_cov_8.134106	Paenibacillus borealis strain KK19 16S ribosomal RNA, partial sequence	99	98
GS_SRR1749832	MetaSPADes	CONCOCT	4	NODE_5204_length_1346_cov_26.108434	Psychrobacter arcticus strain 273-4 16S ribosomal RNA, partial sequence	100	100	Species	Stenotrophomonas maltophilia
				NODE_827_length_5362_cov_302.176772	Stenotrophomonas maltophilia strain IAM 12423 16S ribosomal RNA, partial sequence	99	99
				NODE_932_length_4880_cov_13.685918	Arsenicicoccus bolidensis strain CCUG 47306 16S ribosomal RNA gene, partial sequence	98	99

## Sheet: MetaQuast GS
Sample	Assembler	Binner	Bin ID	Marker lineage (CheckM)	# genomes	#markers	#marker sets	0	1	2	3	4	5+	Completeness	Contamination	Strain heterogeneity	Copy number of 5S,16S,23S rRNAs	Nr of different tRNAs	Taxonomic level of lowest consenus (Phylogeny AMPHORA)	Phylogenetic Inference AMPHORA)	RefSeq Genomes	Best genome fraction aligned	best aligned ref	# missassemblies of best aligned	length missassembled contigs of best aligned	#unaligned bp
pole_SRR3545898	SPAdes	MetaBAT	MT.1	o__Actinomycetales (UID1530)	622	259	152	1	245	13	0	0	0	99.34	4.18	84.62	1	20	S	Propionibacterium acnes	GCF_000231215.1_ASM23121v1_genomic.fna GCF_000217615.1_ASM21761v1_genomic.fna GCF_000008345.1_ASM834v1_genomic.fna GCF_000376705.1_ASM37670v1_genomic.fna GCF_000240015.1_ASM24001v1_genomic.fna GCF_000240035.1_ASM24003v1_genomic.fna GCF_000240055.1_ASM24005v1_genomic.fna	81.134	GCF_000231215.1_ASM23121v1_genomic	5	151378	23270
seatback_SRR3545919	SPAdes	MetaBAT	MT.1	o__Actinomycetales (UID1530)	622	259	152	5	242	12	0	0	0	98.25	4.73	83.33	1	20	S	Propionibacterium acnes	GCF_000231215.1_ASM23121v1_genomic.fna GCF_000217615.1_ASM21761v1_genomic.fna GCF_000008345.1_ASM834v1_genomic.fna GCF_000376705.1_ASM37670v1_genomic.fna GCF_000240015.1_ASM24001v1_genomic.fna GCF_000240035.1_ASM24003v1_genomic.fna GCF_000240055.1_ASM24005v1_genomic.fna	71.858	GCF_000217615.1_ASM21761v1_genomic	2	101237	39961
touchscreen_SRR3546367	SPAdes	MetaBAT	MT.1	o__Actinomycetales (UID1530)	622	259	152	0	248	11	0	0	0	100	4.14	81.82	1	21	S	Propionibacterium acnes	GCF_000231215.1_ASM23121v1_genomic.fna GCF_000008345.1_ASM834v1_genomic.fna GCF_000217615.1_ASM21761v1_genomic.fna GCF_000376705.1_ASM37670v1_genomic.fna GCF_000463665.1_PG_DSM_assembly2012_genomic.fna GCF_000240035.1_ASM24003v1_genomic.fna GCF_000240015.1_ASM24001v1_genomic.fna GCF_000240055.1_ASM24005v1_genomic.fna GCF_000709495.1_ASM70949v1_genomic.fna GCF_000213155.1_ASM21315v1_genomic.fna	83.578	GCF_000217615.1_ASM21761v1_genomic	9	347121	55488
wood_SRR1749044	SPAdes	CONCOCT	CC.12	f__Enterobacteriaceae (UID5124)	134	1173	336	4	1163	6	0	0	0	99.77	0.53	33.33	1	20	F	Enterobacteriaceae	GCF_001729725.1_ASM172972v1_genomic.fna GCF_001729705.1_ASM172970v1_genomic.fna GCF_000814205.1_ASM81420v1_genomic.fna GCF_000025565.1_ASM2556v1_genomic.fna	97.93	GCF_001729725.1_ASM172972v1_genomic	5	1725096	33296
metal_SRR1749150	SPAdes	MetaBAT	MT.1	o__Lactobacillales (UID374)	471	348	189	5	343	0	0	0	0	98.94	0	0	1	18	F	Leuconostocaceae	GCF_000014445.1_ASM1444v1_genomic.fna GCF_002009375.1_ASM200937v1_genomic.fna GCF_001047695.1_ASM104769v1_genomic.fna GCF_000234825.3_ASM23482v3_genomic.fna	68.714	GCF_000234825.3_ASM23482v3_genomic	12	572274	97193
																						#3rd best genome fraction aligned, best genome fraction in MetaSPAdes based genome drafts
metal_SRR1749150	SPAdes	MetaBAT	MT.1	o__Lactobacillales (UID374)	471	348	189	5	343	0	0	0	0	98.94	0	0	1	18	F	Leuconostocaceae	GCF_000014445.1_ASM1444v1_genomic.fna GCF_002009375.1_ASM200937v1_genomic.fna GCF_001047695.1_ASM104769v1_genomic.fna GCF_000234825.3_ASM23482v3_genomic.fna	65.37	GCF_001047695.1_ASM104769v1_genomic	25	1088139	130807
metal_SRR1749150	SPAdes	CONCOCT	CC.1	o__Lactobacillales (UID374)	471	348	189	0	347	1	0	0	0	100	0.26	0	1	18	F	Leuconostocaceae	GCF_000014445.1_ASM1444v1_genomic.fna GCF_002009375.1_ASM200937v1_genomic.fna GCF_001047695.1_ASM104769v1_genomic.fna GCF_000234825.3_ASM23482v3_genomic.fna	73.014	GCF_000234825.3_ASM23482v3_genomic	20	624106	196151
																						#3rd best genome fraction aligned, best genome fraction in MetaSPAdes based genome drafts
metal_SRR1749150	SPAdes	CONCOCT	CC.1	o__Lactobacillales (UID374)	471	348	189	0	347	1	0	0	0	100	0.26	0	1	18	F	Leuconostocaceae	GCF_000014445.1_ASM1444v1_genomic.fna GCF_002009375.1_ASM200937v1_genomic.fna GCF_001047695.1_ASM104769v1_genomic.fna GCF_000234825.3_ASM23482v3_genomic.fna	70.196	GCF_001047695.1_ASM104769v1_genomic	37	1153069	243282
metal_SRR1749150	MetaSPAdes	MetaBAT	MT.7	o__Lactobacillales (UID374)	471	348	189	0	348	0	0	0	0	100	0	0	1	20	F	Leuconostocaceae	GCF_000014445.1_ASM1444v1_genomic.fna GCF_002009375.1_ASM200937v1_genomic.fna GCF_001047695.1_ASM104769v1_genomic.fna GCF_000234825.3_ASM23482v3_genomic.fna	71.108	GCF_001047695.1_ASM104769v1_genomic	31	1277910	160155
																						#3rd best genome fraction aligned, best genome fraction in SPAdes based genome drafts
metal_SRR1749150	MetaSPAdes	MetaBAT	MT.7	o__Lactobacillales (UID374)	471	348	189	0	348	0	0	0	0	100	0	0	1	20	F	Leuconostocaceae	GCF_000014445.1_ASM1444v1_genomic.fna GCF_002009375.1_ASM200937v1_genomic.fna GCF_001047695.1_ASM104769v1_genomic.fna GCF_000234825.3_ASM23482v3_genomic.fna	69.164	GCF_000234825.3_ASM23482v3_genomic	17	678465	106178
metal_SRR1749150	MetaSPAdes	MetaBAT	MT.11	c__Gammaproteobacteria (UID4445)	228	583	244	27	554	2	0	0	0	98.63	0.27	0	1	21	G	Pseudomonas	GCF_000013785.1_ASM1378v1_genomic.fna GCF_000195105.1_ASM19510v1_genomic.fna GCF_000828755.1_ASM82875v1_genomic.fna GCF_000279165.1_ASM27916v1_genomic.fna GCF_000267545.1_ASM26754v1_genomic.fna GCF_900103375.1_IMG-taxon_2602042028_annotated_assembly_genomic.fna GCF_000327065.1_ASM32706v1_genomic.fna	75.352	GCF_000195105.1_ASM19510v1_genomic	46	2964800	506880
metal_SRR1749150	MetaSPAdes	CONCOCT	CC.3	o__Lactobacillales (UID374)	471	348	189	0	347	1	0	0	0	100	0.26	0	1	20	F	Leuconostocaceae	GCF_000014445.1_ASM1444v1_genomic.fna GCF_002009375.1_ASM200937v1_genomic.fna GCF_001047695.1_ASM104769v1_genomic.fna GCF_000234825.3_ASM23482v3_genomic.fna	73.548	GCF_001047695.1_ASM104769v1_genomic	35	1314383	245245
																						#3rd best genome fraction aligned, best genome fraction in SPAdes based genome drafts
metal_SRR1749150	MetaSPAdes	CONCOCT	CC.3	o__Lactobacillales (UID374)	471	348	189	0	347	1	0	0	0	100	0.26	0	1	20	F	Leuconostocaceae	GCF_000014445.1_ASM1444v1_genomic.fna GCF_002009375.1_ASM200937v1_genomic.fna GCF_001047695.1_ASM104769v1_genomic.fna GCF_000234825.3_ASM23482v3_genomic.fna	71.204	GCF_000234825.3_ASM23482v3_genomic	17	678465	180553
metal_plastic_SRR1749832	SPAdes	MetaBAT	MT.7	o__Actinomycetales (UID1663)	488	308	183	0	308	0	0	0	0	100	0	0	1	21	O	Actinomycetales	GCF_001189535.1_ASM118953v1_genomic.fna	97.304	GCF_001189535.1_ASM118953v1_genomic	1	320621	4542
metal_plastic_SRR1749832	SPAdes	CONCOCT	CC.4	o__Actinomycetales (UID1663)	488	308	183	0	305	3	0	0	0	100	0.7	0	1	21	O	Actinomycetales	GCF_001189535.1_ASM118953v1_genomic.fna	99.037	GCF_001189535.1_ASM118953v1_genomic	1	320621	4542
metal_plastic_SRR1749832	MetaSPAdes	CONCOCT	CC.4	f__Xanthomonadaceae (UID4214)	55	659	290	0	657	2	0	0	0	100	0.39	50	2	21	S	Stenotrophomonas maltophilia	GCF_000072485.1_ASM7248v1_genomic.fna GCF_000284595.1_ASM28459v1_genomic.fna GCF_000223885.1_ASM22388v1_genomic.fna GCF_000020665.1_ASM2066v1_genomic.fna	99.219	GCF_000072485.1_ASM7248v1_genomic	0	0	212908
