# Supplementary material for: Assessment of urban microbiome assemblies with the help of targeted in silico gold standards
Source: Biol Direct. 2018 Oct 12;13:22. doi: 10.1186/s13062-018-0225-6 (PMC6889603; doi:10.1186/s13062-018-0225-6)
Supplement: Supplementary file 4 — Table S3. Sample statistics for quality control, number of reads selected and simulated for gold standards. (XLSX 25 kb) [file 13062_2018_225_MOESM4_ESM.xlsx]

## Sheet: Summary
#QC statistics for samples together with various stats of classification comparisons
Raw bp in Gbp, QC bp in Gbp, % bp after QC
Basepairs (bp) of each sample before and after quality control (QC) are counted and provided as percentage
% Human reads
Human reads are determined by mapping reads against the human genome reference hg38
%Unclassified reads (vs nt)
Reads are classified against the nt index of Centrifuge, % of unclassified reads is shown
Max Cov/Genome (of classified)
All bacterial reads classified are assigned to a reference genome. Read counts and read length of in silico reads is used to get coverage/reference genome. The highest coverage within the sample of a single reference genome is shown
Number of Cov/Genome > 1
The number of selected reference genomes with a coverage above 1 within one sample is shown
#Gold standards
% bp original/GS
base pairs of gold standard / bp of real samples after QC
Bac reads classified
Number of bacterial reads classified (real sample)
Bac reads sampled
Nr of bacterial reads sampled for gold standard
Classified bac reads w/o reference
Number of bacterial reads classified (real sample) which could not be matched to a RefSeq genome
Classified bac reads > species level
Number of bacterial reads classified (real sample) which could not be assigned to a reference genome as they were classified above species level

## Sheet: Sacramento
Sample	Raw bp in Gbp	QC bp in Gbp	% bp after QC	% Human reads	%Unclassified reads (vs nt)	Max Cov/Genome (of classified)	Number of Cov/Genome > 1
1A	5.61702	4.4585	0.793749	0.0159	0.5962	2.4506	4
2A	5.56168	4.32717	0.778034	0.0321	0.6171	4.07727	1
3A	5.13303	4.08326	0.795487	0.0144	0.6311	0.849675	0
4A	6.39789	5.24957	0.820516	0.0063	0.627	0.575933	0
5A	5.49671	4.42173	0.804433	0.0096	0.6147	2.62866	4
6A	5.36527	4.25482	0.79303	0.0114	0.6245	1.43265	1
1B	5.52778	4.31097	0.779874	0.0205	0.6079	2.9128	4
2B	5.57555	4.37345	0.784399	0.019	0.6243	0.877094	0
3B	5.8067	4.64114	0.799274	0.0084	0.6332	0.558266	0
4B	5.15171	4.09833	0.795528	0.0155	0.6467	0.530775	0
5B	5.61649	2.78456	0.495782	0.3712	0.6157	1.47343	1
6B	5.21208	4.14421	0.795117	0.0059	0.6363	0.82322	0
1C	5.59161	4.44559	0.795046	0.0115	0.6369	1.07199	2
2C	6.18134	4.89523	0.791937	0.0157	0.6231	1.11661	2
3C	5.15337	4.09396	0.794424	0.0161	0.6288	0.65624	0
4C	5.81622	4.71282	0.810289	0.0028	0.6693	0.755291	0
5C	5.22303	4.18978	0.802173	0.0055	0.6501	2.6751	2
6C	5.39599	1.88935	0.35014	0.548	0.6407	0.746321	0

## Sheet: Boston
Sample	Raw bp in Gbp	QC bp in Gbp	% bp after QC	% Human reads	%Unclassified reads (vs nt)	Max Cov/Genome (of classified)	Number of Cov/Genome > 1
grip_SRR3545941	1.67573	0.238418	0.142277	0.7468	0.3477	9.6055	6
grip_SRR3546351	0.190469	0.0408679	0.214565	0.5745	0.3628	1.43175	1
grip_SRR3546354	0.91824	0.287541	0.313143	0.4652	0.313	12.1972	7
grip_SRR3546358	1.69266	0.441862	0.261046	0.5494	0.3146	18.0482	11
grip_SRR3546361	4.28447	1.16375	0.271621	0.5377	0.273	62.8323	22
grip_SRR3546371	1.48625	0.342029	0.230129	0.5722	0.3669	22.321	7
pole_SRR3545898	0.930602	0.409243	0.439761	0.2635	0.522	6.65255	4
pole_SRR3546380	4.23042	0.424796	0.100414	0.8464	0.3423	20.8546	6
seatback_SRR3545919	4.13415	1.58793	0.3841	0.3396	0.5547	6.37371	15
seatback_SRR3545948	4.05213	1.48315	0.366018	0.3815	0.5882	10.5837	12
seat_SRR3545910	2.06134	0.727848	0.353094	0.3589	0.5536	2.1759	2
seat_SRR3546356	2.1932	0.890156	0.405871	0.2761	0.5937	3.18766	2
seat_SRR3546373	1.5602	0.665457	0.426519	0.2236	0.5869	2.42789	2
seat_SRR3546378	0.72615	0.30527	0.420396	0.2231	0.5823	1.29039	1
seat_SRR3546384	0.429067	0.19804	0.461559	0.1781	0.611	0.602742	0
touchscreen_SRR3545934	6.05673	1.64685	0.271904	0.3962	0.5615	17.4121	11
touchscreen_SRR3545955	4.50983	0.838404	0.185906	0.5725	0.6091	7.83372	4
touchscreen_SRR3545963	5.14474	2.17085	0.421954	0.3033	0.603	6.19868	5
touchscreen_SRR3546363	4.04845	1.32168	0.326465	0.4787	0.6226	7.14937	8
touchscreen_SRR3546365	6.45858	2.58161	0.399719	0.1829	0.7	9.99335	4
touchscreen_SRR3546367	11.6278	3.14255	0.270263	0.5007	0.6172	7.38407	10
touchscreen_SRR3546375	11.8343	4.46086	0.376943	0.3489	0.6097	22.5577	25
touchscreen_SRR3546382	2.31389	0.508255	0.219654	0.6517	0.5884	2.32317	1
touchscreen_SRR3555059	6.97439	1.85925	0.266583	0.4466	0.6352	8.51526	10

## Sheet: New York
Sample	Surface	Raw bp in Gbp	QC bp in Gbp	% bp after QC	% Human reads	%Unclassified reads (vs nt)	Max Cov/Genome (of classified)	Number of Cov/Genome > 1
SRR1748716	wood	0.0689663	0.0483332	0.700824	0.0003	0.2274	0.295723	0
SRR1748680	metal	0.0746951	0.048497	0.649267	0.0063	0.201	0.163445	0
SRR1748559	wood	0.115077	0.0839644	0.729633	0.0001	0.2508	0.839459	0
SRR1749996	metal/plastic	0.232336	0.18533	0.797683	0	0.4605	0.855935	0
SRR1750021	metal	0.274973	0.173088	0.629471	0.0005	0.3066	9.20516	2
SRR1749609	metal	0.284313	0.256698	0.902872	0.0001	0.099	0.362797	0
SRR1749957	metal	0.461738	0.370551	0.802514	0.0013	0.0937	17.987	4
SRR1748894	metal/plastic	0.512933	0.444211	0.866022	0.0001	0.0741	27.1444	4
SRR1748873	metal	0.534746	0.458551	0.857512	0.0004	0.1494	48.5904	2
SRR1749551	metal	0.559049	0.511294	0.914579	0.0004	0.4863	3.20308	5
SRR1748594	wood	0.562627	0.46016	0.817878	0.0009	0.1945	17.0895	1
SRR1748820	metal	0.595459	0.507608	0.852466	0	0.1507	3.84919	5
SRR1748821	metal	0.647642	0.548705	0.847235	0.0001	0.086	17.8099	4
SRR1748963	metal	0.670166	0.558351	0.833153	0.0001	0.124	17.4307	6
SRR1749078	metal	0.695414	0.513882	0.738958	0	0.2502	17.2221	4
SRR1749200	wood	0.701342	0.574386	0.818981	0	0.4773	5.43509	2
SRR1750032	metal	0.834169	0.719229	0.86221	0.0011	0.2087	8.65948	8
SRR1749087	metal	0.941047	0.768207	0.816332	0	0.3178	7.2778	4
SRR1750033	wood	1.11975	0.976228	0.871828	0.0012	0.2528	8.83689	11
SRR1748994	metal	1.2767	1.03879	0.81365	0.0001	0.0692	4.73216	11
SRR1749373	metal/plastic	1.51235	1.09069	0.721189	0	0.0875	99.7123	2
SRR1749044	wood	1.55238	1.17106	0.754364	0.0001	0.1641	60.1605	7
SRR1749150	metal	1.92585	1.5876	0.824364	0.0001	0.4382	18.6756	13
SRR1749832	metal/plastic	2.24799	1.92998	0.858533	0.0007	0.2613	98.1977	8

## Sheet: Gold standards
Sample	Original bp (Gbp)	GS bp (Gbp)	% bp original/GS	Bac reads classified	GS reads sampled	% classified/sampled reads	Classified bac reads w/o reference	% Classified bac reads w/o reference	Classified bac reads > species level	% Classified bac reads > species level	# genomes sampled	Max Cov per Single classified RefSeq genome
1A (bench)	4.4585	4.47574	1.00387	5866065	5449459	0.92898	341733	0.0582559	74839	0.012758	3995	4.9012
1B (ticket machine)	4.31097	4.33183	1.00484	5029267	4679474	0.930449	286741	0.0570145	63017	0.0125301	3998	5.82559
6C (platform railing)	1.88935	1.89491	1.00294	1658394	1546022	0.93224	92605	0.0558402	19758	0.0119139	3889	1.49264
grip_SRR3546361	1.16375	1.28369	1.10306	4634050	4582225	0.988816	41164	0.00888294	10645	0.00229713	3629	100.532
pole_SRR3545898	0.409243	0.425608	1.03999	678279	660289	0.973477	13297	0.019604	4659	0.00686885	3434	13.3051
seatback_SRR3545919	1.58793	1.64841	1.03809	3283270	3140148	0.956409	113801	0.0346609	29292	0.00892159	3849	12.7474
touchscreen_SRR3546367	3.14255	3.21315	1.02246	4674737	4411502	0.94369	207162	0.0443152	56086	0.0119977	3986	14.7681
wood_SRR1749044	1.17106	1.15836	0.989151	5051947	4776723	0.945521	17878	0.00353883	257346	0.05094	3067	120.129
metal_SRR1749150	1.5876	1.44782	0.911954	4455270	3577490	0.802979	2788	0.000625776	874992	0.196395	3488	24.245
metal_plastic_SRR1749832	1.92998	1.90102	0.984998	4882026	4556711	0.933365	782	0.000160179	324533	0.0664751	3336	196.563
