# Supplementary material for: Assessment of urban microbiome assemblies with the help of targeted in silico gold standards
Source: Biol Direct. 2018 Oct 12;13:22. doi: 10.1186/s13062-018-0225-6 (PMC6889603; doi:10.1186/s13062-018-0225-6)
Supplement: Supplementary file 5 — Table S1. Assembly Statistics of Megahit, MetaSPAdes and SPAdes for Sacramento, Boston samples and their respective in silico gold standards and pools. (XLSX 38 kb) [file 13062_2018_225_MOESM5_ESM.xlsx]

## Sheet: Summary
#Assembly statistics for all three applied assembler for all contigs of at least 500 bp length
Data is separated into each respective city as well as a summary table for all in silico gold standard assemblies
% Reads remapping
Reads are mapped back to their respective Assembly with Bowtie2

## Sheet: Sacramento
Sample	Assembler	Contigs	Total Length	Max Contig Length	Average Contig Length	N50	% Reads remapping
1A	Megahit	74911	73057410	57402	975	916	0.1591
1A	MetaSPAdes	62090	58083394	38897	935.47	882	0.1319
1A	SPAdes	67931	74674406	143068	1099.27	1100	0.1584
2A	Megahit	58940	49757597	46042	844	781	0.2322
2A	MetaSPAdes	33410	29223199	47935	874.68	795	0.1723
2A	SPAdes	43626	45566281	73250	1044.48	1059	0.2191
3A	Megahit	50137	40415920	100608	806	739	0.176
3A	MetaSPAdes	28307	23786972	100580	840.32	742	0.1274
3A	SPAdes	39505	36855577	100607	932.93	868	0.1664
4A	Megahit	86308	67717299	48282	785	726	0.2623
4A	MetaSPAdes	29578	26622729	48299	900.09	809	0.1617
4A	SPAdes	37233	39533228	68986	1061.78	1083	0.2049
5A	Megahit	71817	56474168	48178	786	731	0.1148
5A	MetaSPAdes	48462	36398699	87970	751.08	695	0.0771
5A	SPAdes	55810	49408466	64100	885.3	825	0.1013
6A	Megahit	65862	52571817	28744	798	743	0.2623
6A	MetaSPAdes	29670	25328170	39919	853.66	773	0.1303
6A	SPAdes	36938	37998820	50654	1028.72	1046	0.1705
1B	Megahit	87371	88323299	62839	1011	937	0.2275
1B	MetaSPAdes	73638	70306083	46226	954.75	884	0.1846
1B	SPAdes	77333	88491703	143485	1144.29	1143	0.2193
2B	Megahit	76455	63842035	38323	835	779	0.2438
2B	MetaSPAdes	40454	34957790	55414	864.14	801	0.1679
2B	SPAdes	52773	55577430	80322	1053.14	1082	0.2211
3B	Megahit	68664	54595943	34935	795	737	0.2574
3B	MetaSPAdes	30022	25851427	40368	861.08	758	0.1752
3B	SPAdes	43818	44102142	73248	1006.48	992	0.2348
4B	Megahit	58360	47073971	39394	807	747	0.2523
4B	MetaSPAdes	27214	23434435	53213	861.12	757	0.1834
4B	SPAdes	37799	38664532	71954	1022.9	1024	0.2381
5B	Megahit	35930	28736415	43681	800	746	0.1144
5B	MetaSPAdes	23154	18192433	57619	785.71	717	0.0782
5B	SPAdes	29237	27300204	99428	933.76	908	0.1064
6B	Megahit	58838	47276872	48073	804	744	0.227
6B	MetaSPAdes	24367	21609208	51142	886.82	787	0.1557
6B	SPAdes	35481	36906189	73605	1040.17	1054	0.2036
1C	Megahit	68234	58446368	35623	857	797	0.2016
1C	MetaSPAdes	45559	38205764	39712	838.6	766	0.1492
1C	SPAdes	59662	58865369	86119	986.65	967	0.1951
2C	Megahit	87584	74917327	38452	855	800	0.2215
2C	MetaSPAdes	52755	45091274	32502	854.73	796	0.1547
2C	SPAdes	64448	67276280	89516	1043.88	1062	0.2021
3C	Megahit	57723	46591383	71735	807	744	0.2314
3C	MetaSPAdes	22916	20710961	48123	903.78	799	0.1519
3C	SPAdes	32617	33895994	71707	1039.21	1036	0.2021
4C	Megahit	66985	56849056	229711	849	768	0.3823
4C	MetaSPAdes	26240	26757196	438700	1019.71	924	0.2979
4C	SPAdes	36903	42508095	536180	1151.89	1208	0.3501
5C	Megahit	79459	65074077	37312	819	759	0.199
5C	MetaSPAdes	49895	40534314	102868	812.39	747	0.1334
5C	SPAdes	65032	62444816	63862	960.22	932	0.1815
6C	Megahit	41106	35959066	52534	875	849	0.137
6C	MetaSPAdes	37897	30675646	55827	809.45	762	0.1043
6C	SPAdes	42851	40661550	60610	948.91	954	0.146
poolA	Megahit	611648	509187756	100608	832	785	0.2921
poolB	Megahit	551509	460156628	51304	834	780	0.3264
poolC	Megahit	547060	473605734	363429	866	818	0.341

## Sheet: Boston
Sample	Assembler	Contigs	Total Length	Max Contig Length	Average Contig Length	N50	% Reads remapping
grip_SRR3545941	Megahit	934	3024086	39569	3238	10926	0.3645
grip_SRR3545941	MetaSPAdes	1054	2921416	30832	2771.74	5936	0.3556
grip_SRR3545941	SPAdes	600	2950274	133041	4917.12	65012	0.3653
grip_SRR3546351	Megahit	573	391665	1974	684	667	0.0789
grip_SRR3546351	MetaSPAdes	714	498928	3349	698.78	676	0.0844
grip_SRR3546351	SPAdes	836	599141	3349	716.68	694	0.1091
grip_SRR3546354	Megahit	2077	4122004	68870	1985	7240	0.4468
grip_SRR3546354	MetaSPAdes	2285	4265811	49740	1866.88	4286	0.4442
grip_SRR3546354	SPAdes	1998	4368922	147990	2186.65	22431	0.4526
grip_SRR3546358	Megahit	2330	4182279	55354	1795	5219	0.4348
grip_SRR3546358	MetaSPAdes	2417	4181878	53675	1730.19	4189	0.4248
grip_SRR3546358	SPAdes	2393	4521106	194495	1889.3	18970	0.4405
grip_SRR3546361	Megahit	10775	12195385	91050	1132	1094	0.5567
grip_SRR3546361	MetaSPAdes	11124	12747982	128371	1145.99	1080	0.5547
grip_SRR3546361	SPAdes	13463	15393499	220808	1143.39	1095	0.5746
grip_SRR3546371	Megahit	1943	3751283	35881	1931	3335	0.3756
grip_SRR3546371	MetaSPAdes	1983	3575109	18296	1802.88	2729	0.3656
grip_SRR3546371	SPAdes	1300	3615356	58898	2781.04	11502	0.3752
pole_SRR3545898	Megahit	2214	4353572	55640	1966	4475	0.22
pole_SRR3545898	MetaSPAdes	1917	3835263	22675	2000.66	3477	0.1922
pole_SRR3545898	SPAdes	1585	4306815	136944	2717.23	13111	0.2203
pole_SRR3546380	Megahit	3473	5090202	38481	1466	2211	0.427
pole_SRR3546380	MetaSPAdes	3525	5241176	26059	1486.86	2386	0.4223
pole_SRR3546380	SPAdes	3112	5367824	79182	1724.88	5290	0.4329
seatback_SRR3545919	Megahit	11380	16068524	67525	1412	1958	0.1661
seatback_SRR3545919	MetaSPAdes	10300	15081490	69344	1464.22	2253	0.1424
seatback_SRR3545919	SPAdes	11777	17779994	90116	1509.72	2210	0.1687
seatback_SRR3545948	Megahit	9726	11267222	29574	1158	1245	0.1156
seatback_SRR3545948	MetaSPAdes	10405	11844531	25114	1138.35	1247	0.1109
seatback_SRR3545948	SPAdes	10776	13282595	150882	1232.61	1339	0.1235
seat_SRR3545910	Megahit	3716	2984548	7679	803	786	0.077
seat_SRR3545910	MetaSPAdes	2883	2341522	4169	812.18	803	0.0461
seat_SRR3545910	SPAdes	3544	3291946	8697	928.88	953	0.0745
seat_SRR3546356	Megahit	4856	5003188	27151	1030	1086	0.0667
seat_SRR3546356	MetaSPAdes	4545	4736981	16227	1042.24	1094	0.0564
seat_SRR3546356	SPAdes	5229	5938774	27186	1135.74	1257	0.0734
seat_SRR3546373	Megahit	4326	3530054	5283	816	802	0.052
seat_SRR3546373	MetaSPAdes	4561	3767765	4479	826.08	815	0.0468
seat_SRR3546373	SPAdes	4937	4314701	9285	873.95	874	0.0568
seat_SRR3546378	Megahit	837	612894	7967	732	688	0.0202
seat_SRR3546378	MetaSPAdes	957	705301	5556	736.99	694	0.0194
seat_SRR3546378	SPAdes	1212	907905	8318	749.1	707	0.0252
seat_SRR3546384	Megahit	305	264843	23957	868	797	0.0156
seat_SRR3546384	MetaSPAdes	451	360451	20018	799.23	707	0.0167
seat_SRR3546384	SPAdes	526	430719	26526	818.86	731	0.0198
touchscreen_SRR3545934	Megahit	3259	5062602	62834	1553	3560	0.1465
touchscreen_SRR3545934	MetaSPAdes	3202	4410203	16005	1377.33	2209	0.1252
touchscreen_SRR3545934	SPAdes	3425	5651984	283877	1650.21	4400	0.1492
touchscreen_SRR3545955	Megahit	923	2952216	64774	3199	10731	0.0915
touchscreen_SRR3545955	MetaSPAdes	1424	2840281	13711	1994.58	3403	0.0854
touchscreen_SRR3545955	SPAdes	875	3040074	123883	3474.37	28117	0.0922
touchscreen_SRR3545963	Megahit	6773	7609293	53372	1123	1071	0.0714
touchscreen_SRR3545963	MetaSPAdes	5794	6592729	49829	1137.85	1165	0.0519
touchscreen_SRR3545963	SPAdes	7298	8491539	81877	1163.54	1126	0.0701
touchscreen_SRR3546363	Megahit	4309	6036149	194312	1401	1719	0.1461
touchscreen_SRR3546363	MetaSPAdes	3898	5613464	74104	1440.09	2035	0.1189
touchscreen_SRR3546363	SPAdes	4359	6532069	374230	1498.52	2042	0.1441
touchscreen_SRR3546365	Megahit	3075	4341870	22280	1412	2618	0.036
touchscreen_SRR3546365	MetaSPAdes	3396	3924267	12203	1155.56	1492	0.0307
touchscreen_SRR3546365	SPAdes	3801	5151024	68211	1355.18	2696	0.0379
touchscreen_SRR3546367	Megahit	11330	10914496	63917	963	863	0.0936
touchscreen_SRR3546367	MetaSPAdes	9493	8943927	27051	942.16	848	0.0603
touchscreen_SRR3546367	SPAdes	12429	12662164	161662	1018.76	929	0.0925
touchscreen_SRR3546375	Megahit	21812	19740959	86580	905	841	0.1066
touchscreen_SRR3546375	MetaSPAdes	20256	18306800	39901	903.77	832	0.0874
touchscreen_SRR3546375	SPAdes	25944	24906148	182905	960	908	0.1114
touchscreen_SRR3546382	Megahit	1623	2828586	12032	1743	2668	0.0758
touchscreen_SRR3546382	MetaSPAdes	1389	2768134	24661	1992.9	3333	0.0707
touchscreen_SRR3546382	SPAdes	1274	2917802	24771	2290.27	4338	0.0764
touchscreen_SRR3555059	Megahit	4586	6038940	91744	1317	1512	0.0751
touchscreen_SRR3555059	MetaSPAdes	4661	5575097	23154	1196.12	1397	0.067
touchscreen_SRR3555059	SPAdes	5305	7131208	276843	1344.24	1506	0.0797

## Sheet: New York
Sample	Assembler	Contigs	Total Length	Max Contig Length	Average Contig Length	N50	% Reads remapping
wood_SRR1748716	Megahit	7247	7072743	4632	976	1046	0.6147
wood_SRR1748716	MetaSPAdes	7820	7484985	4667	957.16	1015	0.6351
wood_SRR1748716	SPAdes	7803	7619765	8256	976.52	1047	0.6456
metal_SRR1748680	Megahit	6564	6333815	5695	965	1022	0.6198
metal_SRR1748680	MetaSPAdes	6885	6526579	6225	947.94	993	0.6268
metal_SRR1748680	SPAdes	6937	6748722	6549	972.86	1035	0.6457
wood_SRR1748559	Megahit	10752	9592193	9383	892	878	0.4852
wood_SRR1748559	MetaSPAdes	11297	9921386	9089	878.23	857	0.4911
wood_SRR1748559	SPAdes	11878	10731824	12777	903.5	894	0.5243
metal_plastic_SRR1749996	Megahit	3711	7784028	155815	2098	3937	0.9395
metal_plastic_SRR1749996	MetaSPAdes	4973	8905998	155815	1790.87	3056	0.9538
metal_plastic_SRR1749996	SPAdes	4936	8949436	156668	1813.09	3120	0.9552
metal_SRR1750021	Megahit	9117	11431080	61806	1254	1371	0.8003
metal_SRR1750021	MetaSPAdes	11854	13528698	11854	1141.28	1215	0.8458
metal_SRR1750021	SPAdes	11350	13803473	61908	1216.17	1368	0.8555
metal_SRR1749609	Megahit	2439	8253759	568049	3384	132286	0.9315
metal_SRR1749609	MetaSPAdes	2924	9066987	700795	3100.88	153682	0.9407
metal_SRR1749609	SPAdes	2880	8981358	700772	3118.53	132665	0.9416
metal_SRR1749957	Megahit	6228	14986786	96336	2406	6851	0.88
metal_SRR1749957	MetaSPAdes	6498	15905408	97562	2447.74	5576	0.8835
metal_SRR1749957	SPAdes	5903	16271433	262564	2756.47	10480	0.8963
metal_plastic_SRR1748894	Megahit	789	9175868	839662	11630	71790	0.928
metal_plastic_SRR1748894	MetaSPAdes	1040	9382839	839901	9021.96	116459	0.9312
metal_plastic_SRR1748894	SPAdes	1029	9410742	839870	9145.52	116459	0.9307
metal_SRR1748873	Megahit	1109	3961604	301715	3572	98246	0.9247
metal_SRR1748873	MetaSPAdes	2244	4694988	301715	2092.24	92396	0.93
metal_SRR1748873	SPAdes	2301	4749762	301715	2064.22	92340	0.9304
metal_SRR1749551	Megahit	4071	13135487	889613	3227	39972	0.9236
metal_SRR1749551	MetaSPAdes	5258	14029070	722754	2668.14	36365	0.9323
metal_SRR1749551	SPAdes	4994	14526815	2120272	2908.85	50241	0.9322
wood_SRR1748594	Megahit	6858	19134422	566526	2790	40966	0.9535
wood_SRR1748594	MetaSPAdes	7253	20233868	766592	2789.72	39768	0.9642
wood_SRR1748594	SPAdes	7051	20352880	766592	2886.52	46494	0.9652
metal_SRR1748820	Megahit	3848	12864484	399166	3343	18411	0.9362
metal_SRR1748820	MetaSPAdes	4163	13186284	1312381	3167.5	19906	0.94
metal_SRR1748820	SPAdes	3961	13655247	1135434	3447.42	22168	0.9458
metal_SRR1748821	Megahit	19296	26279381	40277	1362	1635	0.8468
metal_SRR1748821	MetaSPAdes	20536	26954729	31053	1312.56	1538	0.8715
metal_SRR1748821	SPAdes	15438	27153088	56330	1758.85	2776	0.8909
metal_SRR1748963	Megahit	1732	10287238	323672	5940	81671	0.9429
metal_SRR1748963	MetaSPAdes	2612	10942225	334004	4189.21	88362	0.9475
metal_SRR1748963	SPAdes	2679	11023783	381646	4114.89	104905	0.948
metal_SRR1749078	Megahit	11240	26679250	337457	2374	3686	0.8334
metal_SRR1749078	MetaSPAdes	10157	29214698	974119	2876.31	5747	0.8527
metal_SRR1749078	SPAdes	10235	29429274	731278	2875.36	5806	0.8542
wood_SRR1749200	Megahit	10590	38888693	375708	3672	11963	0.8751
wood_SRR1749200	MetaSPAdes	7891	39893014	791255	5055.51	22764	0.8854
wood_SRR1749200	SPAdes	7724	40009381	647845	5179.88	23507	0.8866
metal_SRR1750032	Megahit	40621	52266870	122306	1287	1554	0.6541
metal_SRR1750032	MetaSPAdes	43932	53485850	159775	1217.47	1397	0.6571
metal_SRR1750032	SPAdes	39110	55950511	294723	1430.59	1945	0.683
metal_SRR1749087	Megahit	4202	13238558	296151	3151	7675	0.9586
metal_SRR1749087	MetaSPAdes	4106	14489111	572209	3528.77	13534	0.9665
metal_SRR1749087	SPAdes	4195	14596053	572209	3479.39	13405	0.9669
wood_SRR1750033	Megahit	48720	65736652	443981	1349	1560	0.8153
wood_SRR1750033	MetaSPAdes	53178	68254797	512959	1283.52	1435	0.8219
wood_SRR1750033	SPAdes	47380	69997979	512983	1477.37	1833	0.8407
metal_SRR1748994	Megahit	4568	15721868	469798	3442	29919	0.9231
metal_SRR1748994	MetaSPAdes	4785	17329845	469790	3621.7	24361	0.93
metal_SRR1748994	SPAdes	4842	17459640	469790	3605.87	24469	0.9305
metal_plastic_SRR1749373	Megahit	1131	10383687	446018	9181	23288	0.9806
metal_plastic_SRR1749373	MetaSPAdes	1162	10735589	617682	9238.89	46004	0.9838
metal_plastic_SRR1749373	SPAdes	1173	10754222	617686	9168.13	46120	0.9839
wood_SRR1749044	Megahit	11172	34025683	428368	3046	7934	0.9235
wood_SRR1749044	MetaSPAdes	11343	36409746	703545	3209.89	9744	0.9401
wood_SRR1749044	SPAdes	10328	36178756	713002	3502.98	13732	0.9403
metal_SRR1749150	Megahit	12428	43643910	517635	3512	18511	0.9364
metal_SRR1749150	MetaSPAdes	12676	47077295	723996	3713.89	31069	0.9455
metal_SRR1749150	SPAdes	12620	47307958	723996	3748.65	31975	0.9462
metal_plastic_SRR1749832	Megahit	14036	34210591	343456	2437	24804	0.9612
metal_plastic_SRR1749832	MetaSPAdes	17304	37122266	420215	2145.3	23994	0.9676
metal_plastic_SRR1749832	SPAdes	16752	37479849	420232	2237.34	26988	0.9686

## Sheet: Gold standards
Sample	Assembler	Contigs	Total Length	Max Contig Length	Average Contig Length	N50	% Reads remapping	% Assembly Total Length GS/Real	% N50 GS/Real
1A	Megahit	74911	73057410	57402	975	916	0.1591
1A_gs	Megahit gs	75427	62344823	29911	827	783	0.1141	0.853368	0.854803
1A	MetaSPAdes	62090	58083394	38897	935.47	882	0.1319
1A_gs	MetaSPAdes gs	77361	61196466	27104	791.05	739	0.0974	1.0536	0.837868
1A	SPAdes	67931	74674406	143068	1099.27	1100	0.1584
1A_gs	SPAdes gs	91627	80053654	72278	873.69	839	0.1226	1.07204	0.762727
1B	Megahit	87371	88323299	62839	1011	937	0.2275
1B_gs	Megahit gs	87031	74848726	39439	860	811	0.1623	0.84744	0.865528
1B	MetaSPAdes	73638	70306083	46226	954.75	884	0.1846
1B_gs	MetaSPAdes gs	82608	67881233	46658	821.73	760	0.1303	0.96551	0.859729
1B	SPAdes	77333	88491703	143485	1144.29	1143	0.2193
1B_gs	SPAdes gs	91697	84261558	80462	918.91	886	0.1596	0.952197	0.775153
6C	Megahit	41106	35959066	52534	875	849	0.137
6C_gs	Megahit gs	24830	21883511	54317	881	847	0.1022	0.608567	0.997644
6C	MetaSPAdes	37897	30675646	55827	809.45	762	0.1043
6C_gs	MetaSPAdes gs	24305	19680590	35091	809.73	749	0.0803	0.641571	0.98294
6C	SPAdes	42851	40661550	60610	948.91	954	0.146
6C_gs	SPAdes gs	28363	26063372	78237	918.92	895	0.1099	0.640983	0.938155
grip_SRR3546361	Megahit	10775	12195385	91050	1132	1094	0.5567
grip_SRR3546361_gs	Megahit gs	15828	18126190	38828	1145	1234	0.5768	1.48632	1.12797
grip_SRR3546361	MetaSPAdes	11124	12747982	128371	1145.99	1080	0.5547
grip_SRR3546361_gs	MetaSPAdes gs	17586	21003303	52412	1194.32	1302	0.5918	1.64758	1.20556
grip_SRR3546361	SPAdes	13463	15393499	220808	1143.39	1095	0.5746
grip_SRR3546361_gs	SPAdes gs	19155	22988280	48286	1200.12	1297	0.6049	1.49338	1.18447
pole_SRR3545898	Megahit	2214	4353572	55640	1966	4475	0.22
pole_SRR3545898_gs	Megahit gs	3083	5056493	37585	1640	2613	0.2298	1.16146	0.583911
pole_SRR3545898	MetaSPAdes	1917	3835263	22675	2000.66	3477	0.1922
pole_SRR3545898_gs	MetaSPAdes gs	1698	4296334	72417	2530.23	6460	0.2056	1.12022	1.85792
pole_SRR3545898	SPAdes	1585	4306815	136944	2717.23	13111	0.2203
pole_SRR3545898_gs	SPAdes gs	1652	4473123	103155	2707.7	10459	0.2211	1.03862	0.797727
seatback_SRR3545919	Megahit	11380	16068524	67525	1412	1958	0.1661
seatback_SRR3545919_gs	Megahit gs	15166	21208545	107449	1398	1901	0.1641	1.31988	0.970889
seatback_SRR3545919	MetaSPAdes	10300	15081490	69344	1464.22	2253	0.1424
seatback_SRR3545919_gs	MetaSPAdes gs	14742	21686410	140115	1471.06	2273	0.1489	1.43795	1.00888
seatback_SRR3545919	SPAdes	11777	17779994	90116	1509.72	2210	0.1687
seatback_SRR3545919_gs	SPAdes gs	15082	22305821	165829	1478.97	2208	0.1583	1.25455	0.999095
touchscreen_SRR3546367	Megahit	11330	10914496	63917	963	863	0.0936
touchscreen_SRR3546367_gs	Megahit gs	13975	13125688	31138	939	899	0.0907	1.20259	1.04171
touchscreen_SRR3546367	MetaSPAdes	9493	8943927	27051	942.16	848	0.0603
touchscreen_SRR3546367_gs	MetaSPAdes gs	13193	12789155	67569	969.39	894	0.0621	1.42993	1.05425
touchscreen_SRR3546367	SPAdes	12429	12662164	161662	1018.76	929	0.0925
touchscreen_SRR3546367_gs	SPAdes gs	14750	14912525	83287	1011.02	945	0.0889	1.17772	1.01722
wood_SRR1749044	Megahit	11172	34025683	428368	3046	7934	0.9235
wood_SRR1749044_gs	Megahit gs	9082	28255090	240402	3111	11891	0.8296	0.830405	1.49874
wood_SRR1749044	MetaSPAdes	11343	36409746	703545	3209.89	9744	0.9401
wood_SRR1749044_gs	MetaSPAdes gs	10471	30364425	623271	2899.86	14277	0.8384	0.833964	1.46521
wood_SRR1749044	SPAdes	10328	36178756	713002	3502.98	13732	0.9403
wood_SRR1749044_gs	SPAdes gs	10694	30508276	648927	2852.84	13217	0.8388	0.843265	0.962496
metal_SRR1749150	Megahit	12428	43643910	517635	3512	18511	0.9364
metal_SRR1749150_gs	Megahit gs	19186	48619710	378412	2534	6159	0.7262	1.11401	0.332721
metal_SRR1749150	MetaSPAdes	12676	47077295	723996	3713.89	31069	0.9455
metal_SRR1749150_gs	MetaSPAdes gs	17204	48083906	457909	2794.93	7717	0.7304	1.02138	0.248383
metal_SRR1749150	SPAdes	12620	47307958	723996	3748.65	31975	0.9462
metal_SRR1749150_gs	SPAdes gs	16981	47781263	458146	2813.81	8181	0.7302	1.01	0.255856
metal_plastic_SRR1749832	Megahit	14036	34210591	343456	2437	24804	0.9612
metal_plastic_SRR1749832_gs	Megahit gs	23971	40047773	494101	1671	2822	0.8408	1.17062	0.113772
metal_plastic_SRR1749832	MetaSPAdes	17304	37122266	420215	2145.3	23994	0.9676
metal_plastic_SRR1749832_gs	MetaSPAdes gs	28246	43605434	744017	1543.77	2319	0.8462	1.17464	0.0966492
metal_plastic_SRR1749832	SPAdes	16752	37479849	420232	2237.34	26988	0.9686
metal_plastic_SRR1749832_gs	SPAdes gs	27985	45635205	427678	1630.7	2735	0.8497	1.21759	0.101341
