# Supplementary material for: Assessment of urban microbiome assemblies with the help of targeted in silico gold standards
Source: Biol Direct. 2018 Oct 12;13:22. doi: 10.1186/s13062-018-0225-6 (PMC6889603; doi:10.1186/s13062-018-0225-6)
Supplement: Supplementary file 6 — Table S2. Bin Statistics of CheckM, barrnap (rRNAs) and tRNAscan-SE (tRNAs) for Sacramento, Boston samples and their respective in silico gold standards and pools. (XLSX 115 kb) [file 13062_2018_225_MOESM6_ESM.xlsx]

## Sheet: Summary
#Bin statistics of all bins of at least medium-quality
Values obtained directly from CheckM
Marker lineage (CheckM) # genomes #markers #marker sets 0 1 2 3 4 5+ Completeness Contamination Strain heterogeneity
Copy number of 5S,16S,23S rRNAs
rRNAs are predicted by barrnap. Values below 1 indicate 1/3 or 2/3 rRNAs present. Values of 1 or higher represent minimal copy number of all three rRNAs
Nr of different tRNAs
tRNAs are predicted by tRNAscan-SE. The number of tRNAs is shown disregarding duplicate tRNAs.
Taxonomic level of lowest consenus (Phylogeny AMPHORA)
Lowest level where all marker sequences have a consensus on phylogeny above 0.8 probability. NA assignes results from single archaeal marker contamination in bacterial bins
Phylogenetic Inference AMPHORA)
Phylogeny inferred by consensus level as above
iRep
iRep value with thresholds of min coverage=5, min % windows passing filter=0.98, min r²=0.9, max fragments/Mbp=175; NA indicates value failed a threshold (e.g. r² too low)
prefiltering by contamination < 2%, completeness > 75%, max fragments/Mbp=175

## Sheet: Bin Statistics
Sample	Assembler	Binner	Bin ID	Marker lineage (CheckM)	# genomes	#markers	#marker sets	0	1	2	3	4	5+	Completeness	Contamination	Strain heterogeneity	Copy number of 5S,16S,23S rRNAs	Nr of different tRNAs	Taxonomic level of lowest consenus (Phylogeny AMPHORA)	Phylogenetic Inference AMPHORA)	High Quality bin	High-quality genome drafts	Medium-quality genome drafts	Sum medium/high-quality genome drafts/Combination		Phylogenetic Inference by AMPHORA per taxonomic level and assembler/binner Combination
1A	Megahit	MetaBAT	MT.2	o__Actinomycetales (UID1530)	622	257	152	12	242	3	0	0	0	94.63	0.5	66.67	0	20	F	Micrococcaceae	0	Megahit/MetaBAT	Megahit/MetaBAT			MH= Megahit; MSP = MetaSPAdes; SP = SPAdes; CC = CONCOCT; MB = MaxBin; MT = MetaBAT
1A	Megahit	MaxBin	MB.014	o__Actinomycetales (UID1530)	622	257	152	50	191	14	2	0	0	77.64	3.83	20	0		O	Actinomycetales	0	2	86	88
1A	Megahit	CONCOCT	CC.19	o__Actinomycetales (UID1530)	622	257	152	12	241	3	1	0	0	94.96	1.49	66.67	0	19	O	Actinomycetales	0	Megahit/MaxBin	Megahit/MaxBin			High-quality drafts
1A	Megahit	CONCOCT	CC.3	o__Actinomycetales (UID1530)	622	257	152	56	195	6	0	0	0	77.14	2.11	0	0		F	Micrococcaceae	0	18	59	77			N	K	P	C	O	F	G	S		Total
1A	Megahit	CONCOCT	CC.17	f__Micrococcaceae (UID1623)	39	457	218	232	211	13	1	0	0	52.46	3.64	37.5	0		O	Actinomycetales	0	Megahit/CONCOCT	Megahit/CONCOCT			MH_CC	1	0	0	2	1	1	1	5		11
1A	SPAdes	MetaBAT	MT.2	o__Actinomycetales (UID1530)	622	257	152	11	241	5	0	0	0	96.98	2.04	0	0.67	21	F	Micrococcaceae	0	11	71	82		MH_MB	0	1	0	2	1	7	4	3		18
1A	SPAdes	MaxBin	MB.012	o__Actinomycetales (UID1530)	622	257	152	13	229	15	0	0	0	98.41	4.73	0	0.67	21	O	Actinomycetales	0					MH_MT	0	0	0	0	0	0	1	1		2
1A	SPAdes	CONCOCT	CC.7	o__Actinomycetales (UID1530)	622	257	152	59	192	6	0	0	0	79.08	3.4	0	0		F	Micrococcaceae	0	SPAdes/MetaBAT	SPAdes/MetaBAT			MSP_CC	1	1	0	2	3	4	2	2		15
1A	MetaSPAdes	MetaBAT	MT.2	o__Actinomycetales (UID1530)	622	257	152	87	169	1	0	0	0	69.35	0.07	0	0		F	Micrococcaceae	0	27	68	95		MSP_MB	1	2	1	1	1	12	4	4		26
1A	MetaSPAdes	MaxBin	MB.011	o__Actinomycetales (UID1530)	622	257	152	95	139	21	2	0	0	58.85	8.68	11.11	0		K	Bacteria	0	SPAdes/MaxBin	SPAdes/MaxBin			MSP_MT	1	0	0	0	0	4	1	1		7
1A	MetaSPAdes	CONCOCT	CC.8	o__Actinomycetales (UID1530)	622	257	152	76	179	2	0	0	0	73.13	0.72	50	0		F	Micrococcaceae	0	30	40	70		SP_CC	3	2	1	1	4	7	4	7		29
1A	MetaSPAdes	CONCOCT	CC.25	o__Actinomycetales (UID1530)	622	257	152	103	150	4	0	0	0	58.16	1.16	75	0		F	Micrococcaceae	0	SPAdes/CONCOCT	SPAdes/CONCOCT			SP_MB	1	0	1	0	3	10	7	8		30
2A	Megahit	MetaBAT	MT.3	c__Gammaproteobacteria (UID4201)	1164	275	174	106	166	3	0	0	0	54.74	1.18	66.67	0		F	Moraxellaceae	0	29	57	86		SP_MT	2	0	1	0	1	8	2	13		27
2A	Megahit	CONCOCT	CC.39	c__Gammaproteobacteria (UID4201)	1164	275	174	19	238	18	0	0	0	90.23	7.78	50	0		F	Moraxellaceae	0
2A	SPAdes	MetaBAT	MT.5	c__Gammaproteobacteria (UID4201)	1164	275	174	56	217	2	0	0	0	79.31	1.15	0	0		O	Pseudomonadales	0	MetaSPAdes/MetaBAT	MetaSPAdes/MetaBAT			Medium-quality drafts
2A	SPAdes	CONCOCT	CC.44	c__Gammaproteobacteria (UID4201)	1164	275	174	14	248	13	0	0	0	93.2	3.98	0	0.34	19	K	Bacteria	0	7	75	82			N	K	P	C	O	F	G	S
2A	SPAdes	CONCOCT	CC.26	k__Bacteria (UID203)	5449	104	58	35	49	14	6	0	0	56.97	8.7	0	0		K	Bacteria	0	MetaSPAdes/MaxBin	MetaSPAdes/MaxBin			MH_CC	8	2	3	3	8	31	9	7		71
2A	MetaSPAdes	CONCOCT	CC.18	c__Gammaproteobacteria (UID4201)	1164	275	174	89	176	10	0	0	0	61.97	2.3	20	0		F	Moraxellaceae	0	26	43	69		MH_MB	6	6	4	7	5	13	9	9		59
5A	Megahit	MetaBAT	MT.2	o__Burkholderiales (UID4000)	193	427	214	159	259	9	0	0	0	64.64	2.15	44.44	0		F	Comamonadaceae	0	MetaSPAdes/CONCOCT	MetaSPAdes/CONCOCT			MH_MT	4	1	2	5	4	35	16	19		86
5A	Megahit	CONCOCT	CC.13	o__Burkholderiales (UID4000)	193	427	214	73	326	28	0	0	0	83.26	6.17	71.43	0		F	Comamonadaceae	0	15	67	82		MSP_CC	6	6	4	3	6	23	6	13		67
5A	SPAdes	MetaBAT	MT.2	o__Burkholderiales (UID4000)	193	427	214	36	373	18	0	0	0	88.32	3.71	44.44	0		O	Burkholderiales	0					MSP_MB	4	8	3	3	2	8	7	8		43
5A	SPAdes	CONCOCT	CC.23	o__Burkholderiales (UID4000)	193	427	214	25	374	28	0	0	0	92.44	6.95	50	0		P	Proteobacteria	0	Total high-quality genome drafts	Total medium-quality genome drafts	Total		MSP_MT	1	2	2	2	4	32	14	18		75
1B	Megahit	MetaBAT	MT.6	o__Actinomycetales (UID1530)	622	257	152	7	244	6	0	0	0	96.38	2.74	50	0	20	F	Micrococcaceae	0	165	566	731		SP_CC	4	12	3	5	9	16	3	5		57
1B	Megahit	MetaBAT	MT.1	o__Actinomycetales (UID1663)	488	308	183	25	277	6	0	0	0	92.21	2.24	33.33	0	20	O	Actinomycetales	0					SP_MB	6	8	3	4	5	7	4	3		40
1B	Megahit	MetaBAT	MT.2	k__Bacteria (UID203)	5449	104	58	16	74	14	0	0	0	91.19	6.03	35.71	0		F	Micrococcaceae	0					SP_MT	3	3	2	7	6	29	13	5		68
1B	Megahit	MetaBAT	MT.4	o__Actinomycetales (UID1530)	622	257	152	46	210	1	0	0	0	90.62	0.07	0	0	21	F	Micrococcaceae	0
1B	Megahit	MaxBin	MB.009	o__Actinomycetales (UID1530)	622	257	152	4	248	5	0	0	0	97.7	2.96	80	0	22	F	Micrococcaceae	0															731
1B	Megahit	MaxBin	MB.008	o__Actinomycetales (UID1530)	622	257	151	52	197	7	1	0	0	90.67	3.09	20	0	20	O	Actinomycetales	0
1B	Megahit	CONCOCT	CC.2	o__Actinomycetales (UID1530)	622	257	152	6	243	7	1	0	0	98.03	5.26	50	0		F	Micrococcaceae	0
1B	Megahit	CONCOCT	CC.24	o__Actinomycetales (UID1663)	488	308	183	17	282	9	0	0	0	94.95	2.75	22.22	0	20	O	Actinomycetales	0
1B	SPAdes	MetaBAT	MT.7	o__Actinomycetales (UID1530)	622	257	152	1	256	0	0	0	0	99.34	0	0	0.67	21	F	Micrococcaceae	0
1B	SPAdes	MetaBAT	MT.8	o__Actinomycetales (UID1530)	622	257	151	19	236	2	0	0	0	96.09	0.99	50	0	20	F	Micrococcaceae	0
1B	SPAdes	MetaBAT	MT.6	o__Actinomycetales (UID1663)	488	308	183	14	278	16	0	0	0	95.35	4.68	12.5	0.34	21	O	Actinomycetales	0
1B	SPAdes	MaxBin	MB.007	o__Actinomycetales (UID1530)	622	257	151	21	231	5	0	0	0	95.98	2.65	20	0	21	O	Actinomycetales	0
1B	SPAdes	CONCOCT	CC.38	o__Actinomycetales (UID1530)	622	257	152	1	256	0	0	0	0	99.34	0	0	0.67	21	F	Micrococcaceae	0
1B	SPAdes	CONCOCT	CC.43	o__Actinomycetales (UID1663)	488	308	183	8	284	16	0	0	0	97.81	4.68	12.5	0.34	21	O	Actinomycetales	0
1B	SPAdes	CONCOCT	CC.10	f__Rhodobacteraceae (UID3340)	84	568	330	227	286	53	2	0	0	56.95	7.8	13.56	0		P	Proteobacteria	0
1B	MetaSPAdes	MetaBAT	MT.4	o__Actinomycetales (UID1530)	622	257	152	39	216	2	0	0	0	82.11	0.99	50	0		F	Micrococcaceae	0
1B	MetaSPAdes	MetaBAT	MT.1	o__Actinomycetales (UID1530)	622	257	152	70	184	3	0	0	0	69.97	1.38	33.33	0		F	Micrococcaceae	0
1B	MetaSPAdes	CONCOCT	CC.17	o__Actinomycetales (UID1530)	622	257	152	24	229	4	0	0	0	89.34	1.86	75	0		F	Micrococcaceae	0
1B	MetaSPAdes	CONCOCT	CC.32	o__Actinomycetales (UID1663)	488	308	183	111	182	15	0	0	0	67.46	3.87	33.33	0		K	Bacteria	0
2B	SPAdes	MetaBAT	MT.1	o__Burkholderiales (UID4000)	193	427	214	110	303	14	0	0	0	74.99	3.02	21.43	0		F	Comamonadaceae	0
2B	SPAdes	CONCOCT	CC.31	o__Burkholderiales (UID4000)	193	427	214	32	363	32	0	0	0	91.64	7.28	31.25	0		F	Comamonadaceae	0
2B	MetaSPAdes	CONCOCT	CC.24	o__Burkholderiales (UID4000)	193	427	214	166	245	14	2	0	0	60.6	4.12	35	0		N	NA	0
5B	Megahit	CONCOCT	CC.13	o__Burkholderiales (UID4000)	193	427	214	166	242	18	1	0	0	55.76	3.47	47.62	0		N	NA	0
1C	SPAdes	MetaBAT	MT.5	o__Burkholderiales (UID4000)	193	427	214	88	325	14	0	0	0	78.71	2.47	35.71	0		K	Bacteria	0
1C	SPAdes	CONCOCT	CC.15	k__Bacteria (UID203)	5449	104	58	5	78	20	1	0	0	95.38	8.92	34.78	0		K	Bacteria	0
1C	MetaSPAdes	CONCOCT	CC.29	k__Bacteria (UID203)	5449	104	58	33	55	16	0	0	0	61.83	6.05	43.75	0		K	Bacteria	0
1C	MetaSPAdes	CONCOCT	CC.24	o__Actinomycetales (UID1530)	622	257	152	119	115	20	3	0	0	50.43	9.33	20.69	0		O	Actinomycetales	0
2C	Megahit	MetaBAT	MT.5	o__Burkholderiales (UID4000)	193	427	214	150	268	9	0	0	0	66.45	1.13	55.56	0		F	Comamonadaceae	0
2C	Megahit	MaxBin	MB.007	o__Actinomycetales (UID1530)	622	257	152	107	136	14	0	0	0	64.89	7.79	0	0		O	Actinomycetales	0
2C	Megahit	CONCOCT	CC.45	o__Burkholderiales (UID4000)	193	427	214	117	290	20	0	0	0	74.16	4.38	65	0		F	Comamonadaceae	0
2C	SPAdes	MetaBAT	MT.9	o__Burkholderiales (UID4000)	193	427	214	35	375	17	0	0	0	89.51	4.08	58.82	0		O	Burkholderiales	0
2C	SPAdes	CONCOCT	CC.47	o__Burkholderiales (UID4000)	193	427	214	16	388	23	0	0	0	94.45	5.42	56.52	0		O	Burkholderiales	0
2C	MetaSPAdes	CONCOCT	CC.37	o__Burkholderiales (UID4000)	193	427	214	104	278	44	1	0	0	76.41	9.38	46.81	0		K	Bacteria	0
4C	Megahit	MaxBin	MB.001	c__Gammaproteobacteria (UID4444)	263	500	228	19	460	13	6	1	1	95.21	3.93	21.28	1	20	K	Bacteria	1
4C	Megahit	CONCOCT	CC.38	c__Gammaproteobacteria (UID4444)	263	500	228	19	477	3	1	0	0	95.21	1.61	0	1	20	C	Gammaproteobacteria	1
4C	SPAdes	MetaBAT	MT.9	c__Gammaproteobacteria (UID4444)	263	500	228	123	375	2	0	0	0	73.18	0.88	0	0		C	Gammaproteobacteria	0
4C	SPAdes	MaxBin	MB.001	k__Bacteria (UID203)	5449	104	58	0	83	11	9	1	0	100	6.1	15.91	0		K	Bacteria	0
4C	SPAdes	CONCOCT	CC.34	c__Gammaproteobacteria (UID4444)	263	500	228	19	467	10	4	0	0	95.21	2.04	13.64	1	20	K	Bacteria	1
4C	MetaSPAdes	MaxBin	MB.001	c__Gammaproteobacteria (UID4444)	263	500	228	19	457	23	1	0	0	95.21	4.17	3.85	1	20	K	Bacteria	1
5C	Megahit	MetaBAT	MT.2	c__Gammaproteobacteria (UID4387)	965	277	177	91	183	3	0	0	0	62.56	1.32	0	0		C	Gammaproteobacteria	0
5C	Megahit	MetaBAT	MT.4	o__Burkholderiales (UID4000)	193	427	214	175	246	6	0	0	0	59.5	0.86	66.67	0		K	Bacteria	0
5C	Megahit	CONCOCT	CC.0	o__Burkholderiales (UID4000)	193	427	214	53	338	35	1	0	0	87.91	8.34	73.68	0		F	Comamonadaceae	0
5C	Megahit	CONCOCT	CC.34	c__Gammaproteobacteria (UID4387)	965	277	177	29	240	8	0	0	0	87.35	3.01	50	0		C	Gammaproteobacteria	0
5C	SPAdes	MetaBAT	MT.5	o__Burkholderiales (UID4000)	193	427	214	47	359	21	0	0	0	85.54	2.78	28.57	0		K	Bacteria	0
5C	SPAdes	MetaBAT	MT.3	c__Gammaproteobacteria (UID4387)	965	277	177	85	188	4	0	0	0	69.72	1.46	0	0		C	Gammaproteobacteria	0
5C	SPAdes	CONCOCT	CC.28	o__Burkholderiales (UID4000)	193	427	214	30	378	19	0	0	0	90.73	4.14	31.58	0	20	O	Burkholderiales	0
5C	SPAdes	CONCOCT	CC.34	c__Gammaproteobacteria (UID4387)	965	277	177	24	248	5	0	0	0	89.76	1.51	0	0		C	Gammaproteobacteria	0
5C	MetaSPAdes	CONCOCT	CC.15	c__Gammaproteobacteria (UID4387)	965	277	177	41	225	11	0	0	0	84.69	4.19	36.36	0		C	Gammaproteobacteria	0
5C	MetaSPAdes	CONCOCT	CC.2	o__Burkholderiales (UID4000)	193	427	214	164	248	14	1	0	0	61.8	5	23.53	0		P	Proteobacteria	0
6C	Megahit	CONCOCT	CC.10	p__Cyanobacteria (UID2189)	82	579	450	200	367	12	0	0	0	65.28	2.14	16.67	0		P	Cyanobacteria	0
6C	SPAdes	CONCOCT	CC.17	p__Cyanobacteria (UID2189)	82	579	450	151	410	18	0	0	0	74.46	2.72	44.44	0		P	Cyanobacteria	0
6C	SPAdes	CONCOCT	CC.19	k__Bacteria (UID203)	5449	104	58	40	48	9	6	1	0	50.63	7.3	3.03	0		K	Bacteria	0
6C	MetaSPAdes	CONCOCT	CC.6	p__Cyanobacteria (UID2189)	82	579	450	257	317	5	0	0	0	58.37	0.74	20	0		P	Cyanobacteria	0
grip_SRR3545941	Megahit	MetaBAT	MT.1	o__Actinomycetales (UID1530)	622	258	151	1	255	2	0	0	0	99.67	0.5	50	0	21	S	Propionibacterium acnes	0
grip_SRR3545941	Megahit	MaxBin	MB.001	k__Bacteria (UID203)	5449	104	58	69	35	0	0	0	0	51.88	0	0	0		S	Propionibacterium acnes	0
grip_SRR3545941	Megahit	CONCOCT	CC.56	o__Actinomycetales (UID1530)	622	258	151	2	253	3	0	0	0	99.34	1.16	33.33	0.67	21	S	Propionibacterium acnes	0
grip_SRR3545941	SPAdes	MetaBAT	MT.1	o__Actinomycetales (UID1530)	622	259	152	0	258	1	0	0	0	100	0.11	100	1	20	S	Propionibacterium acnes	1
grip_SRR3545941	SPAdes	MaxBin	MB.001	o__Actinomycetales (UID1530)	622	259	152	93	165	1	0	0	0	59.54	0.11	100	0		S	Propionibacterium acnes	0
grip_SRR3545941	SPAdes	CONCOCT	CC.19	o__Actinomycetales (UID1530)	622	259	152	0	257	2	0	0	0	100	0.22	100	2	20	S	Propionibacterium acnes	1
grip_SRR3545941	MetaSPAdes	MetaBAT	MT.1	o__Actinomycetales (UID1530)	622	259	152	27	228	4	0	0	0	85.2	1.27	75	0		S	Propionibacterium acnes	0
grip_SRR3545941	MetaSPAdes	CONCOCT	CC.15	o__Actinomycetales (UID1530)	622	259	152	20	234	5	0	0	0	89.47	1.93	80	0		S	Propionibacterium acnes	0
grip_SRR3546354	Megahit	MetaBAT	MT.1	o__Actinomycetales (UID1530)	622	259	152	9	246	4	0	0	0	95.39	2.3	50	0	20	S	Propionibacterium acnes	0
grip_SRR3546354	Megahit	MaxBin	MB.001	o__Actinomycetales (UID1530)	622	259	152	1	249	9	0	0	0	99.34	4.93	66.67	0	20	S	Propionibacterium acnes	0
grip_SRR3546354	Megahit	CONCOCT	CC.14	o__Actinomycetales (UID1530)	622	259	152	4	235	19	1	0	0	98.03	8.96	27.27	0		O	Actinomycetales	0
grip_SRR3546354	SPAdes	MetaBAT	MT.1	o__Actinomycetales (UID1530)	622	259	152	0	257	2	0	0	0	100	0.55	100	1	20	S	Propionibacterium acnes	1
grip_SRR3546354	SPAdes	MaxBin	MB.001	o__Actinomycetales (UID1530)	622	259	152	0	257	2	0	0	0	100	0.55	100	1	20	S	Propionibacterium acnes	1
grip_SRR3546354	SPAdes	CONCOCT	CC.15	o__Actinomycetales (UID1530)	622	259	152	0	244	15	0	0	0	100	4.85	13.33	1	20	O	Actinomycetales	1
grip_SRR3546354	MetaSPAdes	MetaBAT	MT.1	g__Propionibacterium (UID1709)	27	904	205	70	816	18	0	0	0	89.24	2.75	72.22	0		S	Propionibacterium acnes	0
grip_SRR3546354	MetaSPAdes	MaxBin	MB.001	g__Propionibacterium (UID1709)	27	904	205	16	845	40	3	0	0	96.87	5.85	67.35	0		S	Propionibacterium acnes	0
grip_SRR3546354	MetaSPAdes	CONCOCT	CC.7	g__Propionibacterium (UID1709)	27	904	205	43	803	57	0	1	0	92.72	7.57	33.33	0		S	Propionibacterium acnes	0
grip_SRR3546358	Megahit	MetaBAT	MT.1	o__Actinomycetales (UID1530)	622	259	152	8	247	4	0	0	0	96.05	1.75	100	0	20	S	Propionibacterium acnes	0
grip_SRR3546358	Megahit	MaxBin	MB.001	o__Actinomycetales (UID1530)	622	259	152	2	253	4	0	0	0	99.01	1.75	100	0	20	S	Propionibacterium acnes	0
grip_SRR3546358	Megahit	CONCOCT	CC.4	o__Actinomycetales (UID1530)	622	259	152	7	246	6	0	0	0	96.71	2.19	100	2	20	S	Propionibacterium acnes	1
grip_SRR3546358	SPAdes	MetaBAT	MT.1	g__Propionibacterium (UID1709)	27	904	205	8	884	12	0	0	0	98.9	1.23	91.67	1	20	S	Propionibacterium acnes	1
grip_SRR3546358	SPAdes	MaxBin	MB.001	g__Propionibacterium (UID1709)	27	904	205	6	883	15	0	0	0	99.04	1.34	93.33	1	20	S	Propionibacterium acnes	1
grip_SRR3546358	SPAdes	CONCOCT	CC.7	g__Propionibacterium (UID1709)	27	904	205	6	858	40	0	0	0	99.04	4.15	82.5	5	20	S	Propionibacterium acnes	1
grip_SRR3546358	MetaSPAdes	MetaBAT	MT.1	g__Propionibacterium (UID1709)	27	904	205	75	813	16	0	0	0	89.83	1.88	87.5	0		S	Propionibacterium acnes	0
grip_SRR3546358	MetaSPAdes	MaxBin	MB.001	g__Propionibacterium (UID1709)	27	904	205	36	842	26	0	0	0	94.45	3.19	88.46	0	20	S	Propionibacterium acnes	0
grip_SRR3546358	MetaSPAdes	CONCOCT	CC.28	g__Propionibacterium (UID1709)	27	904	205	49	821	34	0	0	0	92.99	4.03	88.24	1	20	S	Propionibacterium acnes	1
grip_SRR3546361	Megahit	MetaBAT	MT.2	g__Propionibacterium (UID1709)	27	904	205	68	824	12	0	0	0	91.1	1.6	66.67	0	19	S	Propionibacterium acnes	0
grip_SRR3546361	Megahit	MetaBAT	MT.1	o__Actinomycetales (UID1590)	562	286	170	91	194	1	0	0	0	73.97	0.2	100	0		O	Actinomycetales	0
grip_SRR3546361	Megahit	MaxBin	MB.001	g__Propionibacterium (UID1709)	27	904	205	15	861	27	1	0	0	97.4	3.73	83.33	0	21	S	Propionibacterium acnes	0
grip_SRR3546361	Megahit	MaxBin	MB.002	o__Actinomycetales (UID1590)	562	286	170	20	232	29	5	0	0	90.88	9.6	4.55	0		N	NA	0
grip_SRR3546361	Megahit	CONCOCT	CC.7	o__Actinomycetales (UID1590)	562	286	170	27	251	8	0	0	0	88.73	2.04	12.5	0		N	NA	0
grip_SRR3546361	SPAdes	MetaBAT	MT.3	g__Propionibacterium (UID1709)	27	904	205	5	871	28	0	0	0	98.93	2.34	96.43	1	20	S	Propionibacterium acnes	1
grip_SRR3546361	SPAdes	MaxBin	MB.001	g__Propionibacterium (UID1709)	27	904	205	5	857	42	0	0	0	98.93	3.63	97.62	1	20	S	Propionibacterium acnes	1
grip_SRR3546361	SPAdes	CONCOCT	CC.3	g__Propionibacterium (UID1709)	27	904	205	5	824	74	1	0	0	98.93	9.43	93.51	0		S	Propionibacterium acnes	0
grip_SRR3546361	SPAdes	CONCOCT	CC.11	o__Actinomycetales (UID1590)	562	286	170	18	262	6	0	0	0	91.27	2.06	0	6	19	O	Actinomycetales	1
grip_SRR3546361	SPAdes	CONCOCT	CC.4	f__Actinomycetaceae (UID1531)	42	420	211	193	200	26	1	0	0	53.01	7.95	3.45	0		C	Actinobacteria	0
grip_SRR3546361	MetaSPAdes	MetaBAT	MT.1	o__Actinomycetales (UID1590)	562	286	170	93	190	3	0	0	0	76.57	1.08	66.67	0		O	Actinomycetales	0
grip_SRR3546361	MetaSPAdes	MaxBin	MB.001	g__Propionibacterium (UID1709)	27	904	205	4	874	26	0	0	0	99.39	2.25	92.31	1	20	S	Propionibacterium acnes	1
grip_SRR3546361	MetaSPAdes	CONCOCT	CC.5	g__Propionibacterium (UID1709)	27	904	205	3	830	71	0	0	0	99.43	9.03	91.55	0		S	Propionibacterium acnes	0
grip_SRR3546361	MetaSPAdes	CONCOCT	CC.11	o__Actinomycetales (UID1590)	562	286	170	20	259	7	0	0	0	90.88	2.89	42.86	5	20	O	Actinomycetales	1
grip_SRR3546371	Megahit	MetaBAT	MT.1	o__Actinomycetales (UID1530)	622	259	152	30	217	12	0	0	0	88.27	3.68	91.67	0		S	Propionibacterium acnes	0
grip_SRR3546371	Megahit	CONCOCT	CC.13	o__Actinomycetales (UID1530)	622	259	152	28	216	15	0	0	0	92.13	5.59	93.33	0		S	Propionibacterium acnes	0
grip_SRR3546371	SPAdes	MetaBAT	MT.1	o__Actinomycetales (UID1530)	622	259	152	4	246	9	0	0	0	97.7	3.34	100	0	21	G	Propionibacterium	0
grip_SRR3546371	SPAdes	MaxBin	MB.001	g__Propionibacterium (UID1709)	27	904	205	6	831	67	0	0	0	99.09	8.99	92.54	0		G	Propionibacterium	0
grip_SRR3546371	SPAdes	CONCOCT	CC.31	o__Actinomycetales (UID1530)	622	259	152	1	242	16	0	0	0	99.67	5.24	93.75	0		K	Bacteria	0
grip_SRR3546371	MetaSPAdes	MetaBAT	MT.1	o__Actinomycetales (UID1530)	622	259	152	78	178	3	0	0	0	69.75	1.05	66.67	0		G	Propionibacterium	0
grip_SRR3546371	MetaSPAdes	MaxBin	MB.001	o__Actinomycetales (UID1530)	622	259	152	12	229	18	0	0	0	93.88	6.51	83.33	0		G	Propionibacterium	0
grip_SRR3546371	MetaSPAdes	CONCOCT	CC.2	o__Actinomycetales (UID1530)	622	259	152	12	229	18	0	0	0	93.88	6.51	83.33	0		G	Propionibacterium	0
pole_SRR3545898	Megahit	MetaBAT	MT.1	o__Actinomycetales (UID1530)	622	259	152	16	241	2	0	0	0	92	0.99	100	0	20	S	Propionibacterium acnes	0
pole_SRR3545898	Megahit	MaxBin	MB.002	o__Actinomycetales (UID1530)	622	259	152	4	248	7	0	0	0	98.14	3.18	100	1	20	S	Propionibacterium acnes	1
pole_SRR3545898	Megahit	CONCOCT	CC.6	o__Actinomycetales (UID1530)	622	259	152	6	246	7	0	0	0	97.15	2.58	85.71	1	21	S	Propionibacterium acnes	1
pole_SRR3545898	SPAdes	MetaBAT	MT.1	o__Actinomycetales (UID1530)	622	259	152	1	256	2	0	0	0	99.34	0.55	100	1	20	S	Propionibacterium acnes	1
pole_SRR3545898	SPAdes	MaxBin	MB.001	o__Actinomycetales (UID1530)	622	259	152	0	257	2	0	0	0	100	0.55	100	1	20	S	Propionibacterium acnes	1
pole_SRR3545898	SPAdes	CONCOCT	CC.10	k__Bacteria (UID203)	5449	104	58	0	87	3	14	0	0	100	7.02	2.22	0		K	Bacteria	0
pole_SRR3545898	MetaSPAdes	MetaBAT	MT.1	g__Propionibacterium (UID1709)	27	904	205	179	711	14	0	0	0	79.79	1.36	78.57	0		S	Propionibacterium acnes	0
pole_SRR3545898	MetaSPAdes	MaxBin	MB.001	o__Actinomycetales (UID1530)	622	259	152	15	234	10	0	0	0	94.74	3.1	60	1	20	K	Bacteria	1
pole_SRR3545898	MetaSPAdes	CONCOCT	CC.0	o__Actinomycetales (UID1530)	622	259	152	19	231	9	0	0	0	93.31	3.05	66.67	0.67	20	S	Propionibacterium acnes	0
pole_SRR3546380	Megahit	MetaBAT	MT.1	o__Actinomycetales (UID1530)	622	259	152	41	212	6	0	0	0	82.02	2.19	100	0		S	Propionibacterium acnes	0
pole_SRR3546380	Megahit	MaxBin	MB.001	o__Actinomycetales (UID1530)	622	259	152	7	228	23	1	0	0	95.72	8.95	88.46	0		S	Propionibacterium acnes	0
pole_SRR3546380	Megahit	CONCOCT	CC.13	o__Actinomycetales (UID1530)	622	259	152	20	224	15	0	0	0	90.3	5.75	93.33	0		S	Propionibacterium acnes	0
pole_SRR3546380	SPAdes	MetaBAT	MT.1	o__Actinomycetales (UID1530)	622	259	152	2	246	11	0	0	0	99.12	4.23	100	1	20	S	Propionibacterium acnes	1
pole_SRR3546380	SPAdes	MaxBin	MB.001	o__Actinomycetales (UID1530)	622	259	152	0	236	22	1	0	0	100	9.61	92	0		S	Propionibacterium acnes	0
pole_SRR3546380	MetaSPAdes	MetaBAT	MT.1	o__Actinomycetales (UID1530)	622	259	152	33	219	7	0	0	0	84.65	3.03	100	0		S	Propionibacterium acnes	0
pole_SRR3546380	MetaSPAdes	CONCOCT	CC.12	o__Actinomycetales (UID1530)	622	259	152	21	224	14	0	0	0	90.68	6.08	78.57	0		S	Propionibacterium acnes	0
seatback_SRR3545919	Megahit	MetaBAT	MT.4	g__Propionibacterium (UID1709)	27	904	205	60	832	12	0	0	0	93	1.26	66.67	1	20	S	Propionibacterium acnes	1
seatback_SRR3545919	Megahit	MetaBAT	MT.3	o__Lactobacillales (UID544)	293	475	267	58	410	7	0	0	0	88.08	1.75	42.86	0		G	Streptococcus	0
seatback_SRR3545919	Megahit	MetaBAT	MT.2	f__Neisseriaceae (UID3890)	69	657	443	182	470	5	0	0	0	71.71	0.9	40	0		G	Neisseria	0
seatback_SRR3545919	Megahit	MaxBin	MB.003	f__Neisseriaceae (UID3890)	69	655	442	88	546	21	0	0	0	90.02	3.81	38.1	0	18	G	Neisseria	0
seatback_SRR3545919	Megahit	MaxBin	MB.004	f__Micrococcaceae (UID1623)	39	457	218	162	275	17	2	1	0	63.31	3.89	3.45	0		O	Actinomycetales	0
seatback_SRR3545919	Megahit	CONCOCT	CC.27	g__Propionibacterium (UID1709)	27	904	205	23	862	19	0	0	0	96.8	1.68	68.42	1	20	S	Propionibacterium acnes	1
seatback_SRR3545919	Megahit	CONCOCT	CC.24	f__Neisseriaceae (UID3890)	69	657	443	51	588	18	0	0	0	92.19	3.57	44.44	0	20	G	Neisseria	0
seatback_SRR3545919	Megahit	CONCOCT	CC.11	f__Micrococcaceae (UID1623)	39	457	218	167	284	6	0	0	0	62.26	1.02	16.67	0		O	Actinomycetales	0
seatback_SRR3545919	SPAdes	MetaBAT	MT.4	o__Actinomycetales (UID1530)	622	259	152	2	256	1	0	0	0	99.01	0.66	100	1	20	S	Propionibacterium acnes	1
seatback_SRR3545919	SPAdes	MetaBAT	MT.3	o__Lactobacillales (UID544)	293	475	267	22	435	18	0	0	0	95.07	3.41	50	0	13	G	Streptococcus	0
seatback_SRR3545919	SPAdes	MetaBAT	MT.2	f__Neisseriaceae (UID3890)	69	657	443	98	555	4	0	0	0	84.04	0.68	25	0		G	Neisseria	0
seatback_SRR3545919	SPAdes	MaxBin	MB.003	f__Neisseriaceae (UID3890)	69	657	443	30	616	11	0	0	0	95.37	1.76	54.55	1	22	G	Neisseria	1
seatback_SRR3545919	SPAdes	CONCOCT	CC.7	o__Actinomycetales (UID1530)	622	259	152	1	256	2	0	0	0	99.34	0.72	50	1	20	S	Propionibacterium acnes	1
seatback_SRR3545919	SPAdes	CONCOCT	CC.14	f__Neisseriaceae (UID3890)	69	657	443	20	627	10	0	0	0	96.78	1.71	60	1	22	G	Neisseria	1
seatback_SRR3545919	SPAdes	CONCOCT	CC.4	f__Micrococcaceae (UID1623)	39	457	218	138	308	11	0	0	0	66.29	1.45	0	0		O	Actinomycetales	0
seatback_SRR3545919	MetaSPAdes	MetaBAT	MT.1	o__Lactobacillales (UID544)	293	475	267	58	407	10	0	0	0	92.33	2.37	30	0	9	G	Streptococcus	0
seatback_SRR3545919	MetaSPAdes	MetaBAT	MT.3	o__Actinomycetales (UID1530)	622	259	152	48	205	6	0	0	0	78.34	1.89	83.33	0		S	Propionibacterium acnes	0
seatback_SRR3545919	MetaSPAdes	MetaBAT	MT.2	k__Bacteria (UID203)	5449	104	58	59	45	0	0	0	0	67.24	0	0	0		G	Neisseria	0
seatback_SRR3545919	MetaSPAdes	MaxBin	MB.003	f__Neisseriaceae (UID3890)	69	655	442	74	572	9	0	0	0	91.63	1.49	44.44	0.34	20	G	Neisseria	0
seatback_SRR3545919	MetaSPAdes	MaxBin	MB.004	f__Micrococcaceae (UID1623)	39	457	218	210	222	24	1	0	0	50.18	5.54	11.11	0		K	Bacteria	0
seatback_SRR3545919	MetaSPAdes	CONCOCT	CC.15	o__Actinomycetales (UID1530)	622	259	152	24	225	10	0	0	0	91.01	3.31	80	0	20	S	Propionibacterium acnes	0
seatback_SRR3545919	MetaSPAdes	CONCOCT	CC.5	f__Neisseriaceae (UID3890)	69	655	442	73	577	5	0	0	0	88.92	0.85	60	0		G	Neisseria	0
seatback_SRR3545948	Megahit	MetaBAT	MT.3	o__Actinomycetales (UID1530)	622	259	152	15	240	4	0	0	0	92.21	1.64	75	1	20	G	Propionibacterium acnes	1
seatback_SRR3545948	Megahit	MaxBin	MB.002	k__Bacteria (UID203)	5449	104	58	29	57	12	5	0	1	68.38	9.7	0	0		N	NA	0
seatback_SRR3545948	Megahit	CONCOCT	CC.23	o__Actinomycetales (UID1530)	622	259	152	3	244	11	1	0	0	98.36	3.56	50	3	21	C	Actinobacteria	1
seatback_SRR3545948	Megahit	CONCOCT	CC.22	g__Prevotella (UID2724)	55	567	296	231	331	5	0	0	0	58.72	1.14	20	0		N	NA	0
seatback_SRR3545948	SPAdes	MetaBAT	MT.2	o__Actinomycetales (UID1530)	622	259	152	0	257	2	0	0	0	100	0.13	50	1	20	S	Propionibacterium acnes	1
seatback_SRR3545948	SPAdes	CONCOCT	CC.9	k__Bacteria (UID203)	5449	104	58	0	86	7	8	3	0	100	6.47	4.08	0		K	Bacteria	0
seatback_SRR3545948	SPAdes	CONCOCT	CC.23	g__Prevotella (UID2724)	55	567	296	161	399	7	0	0	0	71.43	1.4	14.29	0		N	NA	0
seatback_SRR3545948	MetaSPAdes	MetaBAT	MT.2	g__Propionibacterium (UID1709)	27	904	205	207	677	20	0	0	0	72.51	1.7	50	0		S	Propionibacterium acnes	0
seatback_SRR3545948	MetaSPAdes	CONCOCT	CC.28	g__Propionibacterium (UID1709)	27	904	205	77	787	40	0	0	0	88.9	3.83	72.5	0		S	Propionibacterium acnes	0
seatback_SRR3545948	MetaSPAdes	CONCOCT	CC.7	g__Prevotella (UID2724)	55	567	296	196	364	7	0	0	0	65.3	1.42	57.14	0		N	NA	0
seat_SRR3546356	SPAdes	MetaBAT	MT.1	o__Actinomycetales (UID1530)	622	259	152	102	157	0	0	0	0	58.15	0	0	0		C	Actinobacteria	0
seat_SRR3546356	SPAdes	MaxBin	MB.001	o__Actinomycetales (UID1530)	622	259	152	32	192	32	3	0	0	84.09	9.91	4.88	0		K	Bacteria	0
seat_SRR3546356	SPAdes	CONCOCT	CC.3	o__Actinomycetales (UID1530)	622	259	152	41	198	20	0	0	0	80.53	6.43	0	0		C	Actinobacteria	0
seat_SRR3546356	MetaSPAdes	CONCOCT	CC.6	o__Actinomycetales (UID1530)	622	259	152	61	191	7	0	0	0	72.92	2.2	42.86	0		O	Actinomycetales	0
seat_SRR3546373	SPAdes	MaxBin	MB.002	k__Bacteria (UID203)	5449	102	57	36	48	17	1	0	0	56.74	8.77	0	0		O	Actinomycetales	0
touchscreen_SRR3545934	Megahit	MetaBAT	MT.1	o__Actinomycetales (UID1530)	622	258	151	15	241	2	0	0	0	93.16	1.32	100	0	20	S	Propionibacterium acnes	0
touchscreen_SRR3545934	Megahit	MaxBin	MB.001	o__Actinomycetales (UID1530)	622	258	151	2	250	6	0	0	0	98.68	3.64	83.33	1	20	S	Propionibacterium acnes	1
touchscreen_SRR3545934	Megahit	CONCOCT	CC.15	o__Actinomycetales (UID1530)	622	258	151	3	249	6	0	0	0	98.01	3.64	83.33	0.34	20	S	Propionibacterium acnes	0
touchscreen_SRR3545934	SPAdes	MetaBAT	MT.1	o__Actinomycetales (UID1530)	622	259	152	1	254	4	0	0	0	99.78	1.75	100	1	20	S	Propionibacterium acnes	1
touchscreen_SRR3545934	SPAdes	MaxBin	MB.001	g__Propionibacterium (UID1709)	27	904	205	4	864	36	0	0	0	99.33	4.52	77.78	3	20	O	Actinomycetales	1
touchscreen_SRR3545934	SPAdes	CONCOCT	CC.11	o__Actinomycetales (UID1530)	622	259	152	1	252	6	0	0	0	99.78	3.07	66.67	4	20	S	Propionibacterium acnes	1
touchscreen_SRR3545934	MetaSPAdes	MetaBAT	MT.1	o__Actinomycetales (UID1530)	622	259	152	54	202	3	0	0	0	76.1	1.15	100	0		S	Propionibacterium acnes	0
touchscreen_SRR3545934	MetaSPAdes	MaxBin	MB.001	o__Actinomycetales (UID1530)	622	259	152	17	231	11	0	0	0	93.31	5.21	90.91	0		S	Propionibacterium acnes	0
touchscreen_SRR3545934	MetaSPAdes	CONCOCT	CC.3	o__Actinomycetales (UID1530)	622	259	152	25	225	9	0	0	0	90.68	4.77	88.89	0.34	20	S	Propionibacterium acnes	0
touchscreen_SRR3545955	Megahit	MetaBAT	MT.1	o__Actinomycetales (UID1530)	622	259	152	13	244	2	0	0	0	92.65	0.88	100	0	20	S	Propionibacterium acnes	0
touchscreen_SRR3545955	Megahit	MaxBin	MB.001	o__Actinomycetales (UID1530)	622	259	152	135	122	2	0	0	0	50.5	0.82	50	0		S	Propionibacterium acnes	0
touchscreen_SRR3545955	Megahit	MaxBin	MB.002	o__Actinomycetales (UID1530)	622	259	152	123	134	2	0	0	0	50.26	0.11	0	0		K	Bacteria	0
touchscreen_SRR3545955	Megahit	CONCOCT	CC.43	o__Actinomycetales (UID1530)	622	259	152	7	250	2	0	0	0	96.6	0.88	100	2	20	S	Propionibacterium acnes	1
touchscreen_SRR3545955	SPAdes	MaxBin	MB.002	g__Propionibacterium (UID1709)	27	904	205	321	575	8	0	0	0	73.1	0.61	25	0		K	Bacteria	0
touchscreen_SRR3545955	SPAdes	CONCOCT	CC.32	g__Propionibacterium (UID1709)	27	904	205	7	886	11	0	0	0	98.41	0.83	45.45	4	20	S	Propionibacterium acnes	1
touchscreen_SRR3545955	MetaSPAdes	MetaBAT	MT.1	o__Actinomycetales (UID1530)	622	259	152	68	189	2	0	0	0	73.41	0.29	50	0		S	Propionibacterium acnes	0
touchscreen_SRR3545955	MetaSPAdes	MaxBin	MB.002	g__Propionibacterium (UID1709)	27	904	205	416	470	18	0	0	0	59.64	1.62	61.11	0		S	Propionibacterium acnes	0
touchscreen_SRR3545955	MetaSPAdes	CONCOCT	CC.0	g__Propionibacterium (UID1709)	27	904	205	100	772	32	0	0	0	87.14	2.93	71.88	0		S	Propionibacterium acnes	0
touchscreen_SRR3545963	Megahit	MetaBAT	MT.1	g__Propionibacterium (UID1709)	27	904	205	34	856	14	0	0	0	93.96	1.45	42.86	0	20	S	Propionibacterium acnes	0
touchscreen_SRR3545963	Megahit	CONCOCT	CC.14	g__Propionibacterium (UID1709)	27	904	205	16	852	36	0	0	0	96.59	4.03	27.78	5	20	O	Actinomycetales	1
touchscreen_SRR3545963	SPAdes	MetaBAT	MT.1	o__Actinomycetales (UID1530)	622	259	152	4	255	0	0	0	0	99.56	0	0	1	20	S	Propionibacterium acnes	1
touchscreen_SRR3545963	SPAdes	CONCOCT	CC.7	o__Actinomycetales (UID1530)	622	259	152	4	250	5	0	0	0	99.56	1.12	0	6	20	O	Actinomycetales	1
touchscreen_SRR3545963	MetaSPAdes	MetaBAT	MT.1	o__Actinomycetales (UID1530)	622	259	152	20	239	0	0	0	0	90.13	0	0	0	20	S	Propionibacterium acnes	0
touchscreen_SRR3545963	MetaSPAdes	MaxBin	MB.002	o__Actinomycetales (UID1530)	622	259	152	2	228	28	1	0	0	98.68	8.81	9.68	0		K	Bacteria	0
touchscreen_SRR3545963	MetaSPAdes	CONCOCT	CC.21	o__Actinomycetales (UID1530)	622	259	152	5	243	11	0	0	0	97.04	2.87	27.27	4	20	O	Actinomycetales	1
touchscreen_SRR3546363	Megahit	MetaBAT	MT.1	o__Actinomycetales (UID1530)	622	258	151	3	255	0	0	0	0	98.68	0	0	0		S	Propionibacterium acnes	0
touchscreen_SRR3546363	Megahit	CONCOCT	CC.13	k__Bacteria (UID203)	5449	104	58	0	82	20	2	0	0	100	9.39	3.85	0		K	Bacteria	0
touchscreen_SRR3546363	SPAdes	MetaBAT	MT.1	o__Actinomycetales (UID1530)	622	258	151	0	256	2	0	0	0	100	0.11	50	1	20	O	Actinomycetales	1
touchscreen_SRR3546363	MetaSPAdes	MetaBAT	MT.1	o__Actinomycetales (UID1530)	622	258	151	6	250	2	0	0	0	96.69	0.73	50	1	20	S	Propionibacterium acnes	1
touchscreen_SRR3546363	MetaSPAdes	MaxBin	MB.001	o__Actinomycetales (UID1530)	622	258	151	3	242	13	0	0	0	98.01	2.79	7.69	1	20	O	Actinomycetales	1
touchscreen_SRR3546365	Megahit	MetaBAT	MT.1	g__Propionibacterium (UID1709)	27	904	205	111	774	19	0	0	0	85.56	2.04	84.21	0		S	Propionibacterium acnes	0
touchscreen_SRR3546365	Megahit	MaxBin	MB.002	g__Propionibacterium (UID1709)	27	904	205	26	818	57	3	0	0	97.13	6.7	63.64	0		K	Bacteria	0
touchscreen_SRR3546365	Megahit	CONCOCT	CC.15	g__Propionibacterium (UID1709)	27	904	205	53	817	34	0	0	0	93.11	3.78	82.35	0	20	S	Propionibacterium acnes	0
touchscreen_SRR3546365	SPAdes	MetaBAT	MT.1	o__Actinomycetales (UID1530)	622	259	152	3	253	3	0	0	0	98.36	1.54	33.33	0.34	20	K	Bacteria	0
touchscreen_SRR3546365	SPAdes	CONCOCT	CC.0	o__Actinomycetales (UID1530)	622	259	152	2	254	3	0	0	0	99.01	1.54	33.33	5	20	K	Bacteria	1
touchscreen_SRR3546365	MetaSPAdes	MaxBin	MB.001	o__Actinomycetales (UID1530)	622	258	151	41	205	12	0	0	0	83.92	4.47	91.67	0		S	Propionibacterium acnes	0
touchscreen_SRR3546365	MetaSPAdes	CONCOCT	CC.9	o__Actinomycetales (UID1530)	622	258	151	65	186	7	0	0	0	73.71	1.99	100	0		S	Propionibacterium acnes	0
touchscreen_SRR3546367	Megahit	MetaBAT	MT.1	g__Propionibacterium (UID1709)	27	904	205	28	856	20	0	0	0	95.91	3.11	65	0	20	S	Propionibacterium acnes	0
touchscreen_SRR3546367	Megahit	CONCOCT	CC.19	o__Actinomycetales (UID1530)	622	259	152	3	234	22	0	0	0	98.9	6.24	31.82	0		O	Actinomycetales	0
touchscreen_SRR3546367	SPAdes	MetaBAT	MT.1	o__Actinomycetales (UID1530)	622	259	152	0	259	0	0	0	0	100	0	0	1	20	S	Propionibacterium acnes	1
touchscreen_SRR3546367	SPAdes	CONCOCT	CC.24	o__Actinomycetales (UID1530)	622	259	152	0	250	9	0	0	0	100	2.63	0	9	21	O	Actinomycetales	1
touchscreen_SRR3546367	MetaSPAdes	MetaBAT	MT.1	o__Actinomycetales (UID1530)	622	259	152	45	213	1	0	0	0	81.3	0.05	100	0		S	Propionibacterium acnes	0
touchscreen_SRR3546367	MetaSPAdes	CONCOCT	CC.8	o__Actinomycetales (UID1530)	622	259	152	14	232	13	0	0	0	94.19	4.86	46.15	3	21	O	Actinomycetales	1
touchscreen_SRR3546375	Megahit	MetaBAT	MT.1	o__Actinomycetales (UID1530)	622	259	152	21	233	5	0	0	0	89.8	2.96	100	0		G	Propionibacterium	0
touchscreen_SRR3546375	Megahit	MaxBin	MB.001	o__Actinomycetales (UID1530)	622	259	152	5	243	11	0	0	0	96.71	5.76	100	0		G	Propionibacterium	0
touchscreen_SRR3546375	SPAdes	MetaBAT	MT.2	o__Actinomycetales (UID1530)	622	259	152	1	253	5	0	0	0	99.34	1.86	100	1	19	S	Propionibacterium acnes	1
touchscreen_SRR3546375	SPAdes	MaxBin	MB.002	o__Actinomycetales (UID1530)	622	259	152	0	248	8	3	0	0	100	3.2	47.06	3	20	O	Actinomycetales	1
touchscreen_SRR3546375	SPAdes	CONCOCT	CC.27	g__Propionibacterium (UID1709)	27	904	205	4	830	70	0	0	0	99.37	7.57	55.71	0		K	Bacteria	0
touchscreen_SRR3546375	SPAdes	CONCOCT	CC.5	k__Bacteria (UID203)	5449	102	57	28	54	19	1	0	0	56.68	7.58	31.82	0		O	Actinomycetales	0
touchscreen_SRR3546375	SPAdes	CONCOCT	CC.21	k__Bacteria (UID203)	5449	104	58	61	43	0	0	0	0	52.32	0	0	0		N	NA	0
touchscreen_SRR3546375	MetaSPAdes	MetaBAT	MT.1	g__Propionibacterium (UID1709)	27	904	205	101	782	21	0	0	0	89.4	1.9	95.24	0		S	Propionibacterium acnes	0
touchscreen_SRR3546375	MetaSPAdes	MaxBin	MB.001	o__Actinomycetales (UID1530)	622	258	151	7	238	13	0	0	0	96.03	5.2	76.92	0		S	Propionibacterium acnes	0
touchscreen_SRR3546375	MetaSPAdes	CONCOCT	CC.2	g__Propionibacterium (UID1709)	27	904	205	38	806	60	0	0	0	94.52	7.02	70	0		O	Actinomycetales	0
touchscreen_SRR3546375	MetaSPAdes	CONCOCT	CC.22	o__Actinomycetales (UID1590)	562	286	170	130	143	13	0	0	0	53.85	3.73	0	0		N	NA	0
touchscreen_SRR3546382	Megahit	MetaBAT	MT.1	o__Actinomycetales (UID1530)	622	258	151	97	159	2	0	0	0	60.21	0.99	50	0		S	Propionibacterium acnes	0
touchscreen_SRR3546382	Megahit	MaxBin	MB.001	o__Actinomycetales (UID1530)	622	258	151	33	219	6	0	0	0	86.27	2.76	33.33	0		S	Propionibacterium acnes	0
touchscreen_SRR3546382	Megahit	CONCOCT	CC.0	o__Actinomycetales (UID1530)	622	258	151	34	218	6	0	0	0	85.61	2.76	33.33	0		S	Propionibacterium acnes	0
touchscreen_SRR3546382	SPAdes	MetaBAT	MT.1	o__Actinomycetales (UID1530)	622	258	151	64	193	1	0	0	0	74.94	0.66	0	0		S	Propionibacterium acnes	0
touchscreen_SRR3546382	SPAdes	MaxBin	MB.001	o__Actinomycetales (UID1530)	622	258	151	13	237	8	0	0	0	93.16	2.55	12.5	4	20	S	Propionibacterium acnes	1
touchscreen_SRR3546382	SPAdes	CONCOCT	CC.36	o__Actinomycetales (UID1530)	622	258	151	33	221	4	0	0	0	88.74	1.99	25	0		S	Propionibacterium acnes	0
touchscreen_SRR3546382	MetaSPAdes	MetaBAT	MT.1	o__Actinomycetales (UID1530)	622	258	151	74	183	1	0	0	0	70.64	0.66	100	0		S	Propionibacterium acnes	0
touchscreen_SRR3546382	MetaSPAdes	MaxBin	MB.001	o__Actinomycetales (UID1530)	622	258	151	20	236	2	0	0	0	90.82	1.32	50	0	20	S	Propionibacterium acnes	0
touchscreen_SRR3546382	MetaSPAdes	CONCOCT	CC.0	o__Actinomycetales (UID1530)	622	258	151	21	235	2	0	0	0	90.49	1.32	50	1	20	S	Propionibacterium acnes	1
touchscreen_SRR3555059	Megahit	MetaBAT	MT.1	g__Propionibacterium (UID1709)	27	904	205	24	864	16	0	0	0	96.53	2.43	75	0	21	S	Propionibacterium acnes	0
touchscreen_SRR3555059	Megahit	MaxBin	MB.001	g__Propionibacterium (UID1709)	27	904	205	6	862	35	1	0	0	98.86	3.56	44.74	2	21	O	Actinomycetales	1
touchscreen_SRR3555059	SPAdes	MetaBAT	MT.2	o__Actinomycetales (UID1530)	622	259	152	0	259	0	0	0	0	100	0	0	1	20	S	Propionibacterium	1
touchscreen_SRR3555059	SPAdes	MaxBin	MB.001	k__Bacteria (UID203)	5449	104	58	0	83	20	1	0	0	100	7.29	4.35	0		O	Actinomycetales	0
touchscreen_SRR3555059	SPAdes	CONCOCT	CC.3	o__Actinomycetales (UID1530)	622	259	152	0	259	0	0	0	0	100	0	0	6	21	S	Propionibacterium acnes	1
touchscreen_SRR3555059	SPAdes	CONCOCT	CC.7	o__Actinomycetales (UID1812)	229	457	227	212	229	16	0	0	0	51.42	3.18	25	0		O	Actinomycetales	0
touchscreen_SRR3555059	MetaSPAdes	MetaBAT	MT.1	o__Actinomycetales (UID1530)	622	259	152	46	209	4	0	0	0	83.33	1.54	75	0		S	Propionibacterium	0
touchscreen_SRR3555059	MetaSPAdes	MaxBin	MB.001	o__Actinomycetales (UID1530)	622	259	152	8	230	21	0	0	0	96.82	5.72	47.62	0		K	Bacteria	0
touchscreen_SRR3555059	MetaSPAdes	CONCOCT	CC.25	o__Actinomycetales (UID1530)	622	259	152	24	217	18	0	0	0	92	5.49	33.33	0		O	Actinomycetales	0
wood_SRR1748716	Megahit	CONCOCT	CC.5	g__Pseudomonas (UID4534)	26	1425	362	660	650	109	5	1	0	51.34	8.86	3.08	0		C	Gammaproteobacteria	0
wood_SRR1748716	MetaSPAdes	CONCOCT	CC.4	g__Pseudomonas (UID4534)	26	1425	362	661	654	103	7	0	0	51.73	8.34	5.65	0		G	Pseudomonas	0
wood_SRR1748559	Megahit	MaxBin	MB.001	k__Bacteria (UID2565)	2921	152	93	23	122	6	1	0	0	81.82	3.48	11.11	0		K	Bacteria	0
wood_SRR1748559	Megahit	CONCOCT	CC.1	k__Bacteria (UID2565)	2921	152	93	23	123	6	0	0	0	81.82	1.87	16.67	0		F	Flavobacteriaceae	0
wood_SRR1748559	SPAdes	MaxBin	MB.001	k__Bacteria (UID2565)	2921	152	93	24	121	6	1	0	0	80.74	3.48	11.11	0		K	Bacteria	0
wood_SRR1748559	SPAdes	CONCOCT	CC.4	k__Bacteria (UID2565)	2921	152	93	24	122	6	0	0	0	80.74	1.87	16.67	0		F	Flavobacteriaceae	0
wood_SRR1748559	MetaSPAdes	MaxBin	MB.001	k__Bacteria (UID2565)	2921	152	93	24	122	5	1	0	0	80.74	2.41	12.5	0		F	Flavobacteriaceae	0
wood_SRR1748559	MetaSPAdes	CONCOCT	CC.7	k__Bacteria (UID2565)	2921	152	93	24	122	6	0	0	0	80.74	1.87	16.67	0		F	Flavobacteriaceae	0
metal_plastic_SRR1749996	Megahit	MetaBAT	MT.1	k__Bacteria (UID2565)	2921	152	93	2	150	0	0	0	0	98.92	0	0	0.34	19	S	Weeksella virosa	0
metal_plastic_SRR1749996	Megahit	MaxBin	MB.001	k__Bacteria (UID2565)	2921	152	93	0	152	0	0	0	0	100	0	0	0.34	19	S	Weeksella virosa	0
metal_plastic_SRR1749996	Megahit	MaxBin	MB.002	o__Sphingomonadales (UID3310)	26	569	293	170	369	28	2	0	0	69.27	6.82	0	0		F	Sphingomonadaceae	0
metal_plastic_SRR1749996	Megahit	CONCOCT	CC.2	k__Bacteria (UID2565)	2921	152	93	0	152	0	0	0	0	100	0	0	1	21	S	Weeksella virosa	1
metal_plastic_SRR1749996	Megahit	CONCOCT	CC.0	o__Sphingomonadales (UID3310)	26	569	293	196	365	8	0	0	0	65.99	2.33	0	0		F	Sphingomonadaceae	0
metal_plastic_SRR1749996	SPAdes	MetaBAT	MT.1	k__Bacteria (UID2565)	2921	152	93	2	150	0	0	0	0	98.92	0	0	0.34	19	S	Weeksella virosa	0
metal_plastic_SRR1749996	SPAdes	MaxBin	MB.001	k__Bacteria (UID2565)	2921	152	93	0	152	0	0	0	0	100	0	0	0.34	19	S	Weeksella virosa	0
metal_plastic_SRR1749996	SPAdes	CONCOCT	CC.3	k__Bacteria (UID2565)	2921	152	93	0	152	0	0	0	0	100	0	0	1	21	S	Weeksella virosa	1
metal_plastic_SRR1749996	SPAdes	CONCOCT	CC.1	o__Sphingomonadales (UID3310)	26	569	293	139	405	25	0	0	0	76.46	6.03	4	0		F	Sphingomonadaceae	0
metal_plastic_SRR1749996	MetaSPAdes	MetaBAT	MT.1	k__Bacteria (UID2565)	2921	152	93	2	150	0	0	0	0	98.92	0	0	0.34	19	S	Weeksella virosa	0
metal_plastic_SRR1749996	MetaSPAdes	MaxBin	MB.001	k__Bacteria (UID2565)	2921	152	93	0	152	0	0	0	0	100	0	0	0.34	19	S	Weeksella virosa	0
metal_plastic_SRR1749996	MetaSPAdes	CONCOCT	CC.1	k__Bacteria (UID2565)	2921	152	93	0	152	0	0	0	0	100	0	0	0.34	19	S	Weeksella virosa	0
metal_plastic_SRR1749996	MetaSPAdes	CONCOCT	CC.4	o__Sphingomonadales (UID3310)	26	569	293	201	359	9	0	0	0	65.48	2.56	11.11	0		F	Sphingomonadaceae	0
metal_SRR1750021	Megahit	MetaBAT	MT.1	o__Actinomycetales (UID1809)	267	400	222	42	355	3	0	0	0	88.48	0.96	0	0		G	Corynebacterium	0
metal_SRR1750021	Megahit	MaxBin	MB.003	o__Actinomycetales (UID1809)	267	400	222	21	371	7	0	1	0	93.68	3.21	30.77	1	21	G	Corynebacterium	1
metal_SRR1750021	Megahit	CONCOCT	CC.3	o__Actinomycetales (UID1809)	267	400	222	32	354	12	1	0	1	91.52	7.49	25.58	0		G	Corynebacterium	0
metal_SRR1750021	SPAdes	MetaBAT	MT.2	o__Actinomycetales (UID1809)	267	400	222	36	361	3	0	0	0	89.41	0.99	0	0		G	Corynebacterium	0
metal_SRR1750021	SPAdes	MaxBin	MB.002	o__Actinomycetales (UID1809)	267	400	222	13	380	6	0	1	0	95.38	3.24	8.33	2	20	G	Corynebacterium	1
metal_SRR1750021	MetaSPAdes	MetaBAT	MT.2	o__Actinomycetales (UID1809)	267	400	222	38	357	5	0	0	0	88.81	1.59	20	0		G	Corynebacterium	0
metal_SRR1749609	Megahit	MetaBAT	MT.1	g__Pseudomonas (UID4550)	78	1044	368	7	1033	4	0	0	0	99.66	0.5	0	0.34	19	G	Pseudomonas	0
metal_SRR1749609	Megahit	MaxBin	MB.001	g__Pseudomonas (UID4550)	78	1044	368	7	1033	4	0	0	0	99.66	0.5	0	0.34	19	G	Pseudomonas	0
metal_SRR1749609	Megahit	CONCOCT	CC.5	g__Pseudomonas (UID4550)	78	1044	368	7	1033	4	0	0	0	99.66	0.5	0	3	20	G	Pseudomonas	1
metal_SRR1749609	SPAdes	MetaBAT	MT.2	g__Pseudomonas (UID4550)	78	1044	368	7	1033	4	0	0	0	99.66	0.5	0	0.67	19	G	Pseudomonas	0
metal_SRR1749609	SPAdes	MaxBin	MB.001	g__Pseudomonas (UID4550)	78	1044	368	7	1033	4	0	0	0	99.66	0.5	0	1	19	G	Pseudomonas	1
metal_SRR1749609	SPAdes	MaxBin	MB.002	o__Lactobacillales (UID374)	471	348	189	129	214	4	1	0	0	59.95	2.12	0	0		N	NA	0
metal_SRR1749609	SPAdes	CONCOCT	CC.0	g__Pseudomonas (UID4550)	78	1044	368	7	1033	4	0	0	0	99.66	0.5	0	3	20	G	Pseudomonas	1
metal_SRR1749609	SPAdes	CONCOCT	CC.5	o__Lactobacillales (UID374)	471	348	189	132	215	1	0	0	0	59.46	0.26	0	0		N	NA	0
metal_SRR1749609	MetaSPAdes	MetaBAT	MT.1	g__Pseudomonas (UID4550)	78	1044	368	8	1032	4	0	0	0	99.39	0.5	0	0.34	19	G	Pseudomonas	0
metal_SRR1749609	MetaSPAdes	MaxBin	MB.001	g__Pseudomonas (UID4550)	78	1044	368	7	1032	5	0	0	0	99.66	0.77	20	0.67	19	G	Pseudomonas	0
metal_SRR1749609	MetaSPAdes	MaxBin	MB.002	o__Lactobacillales (UID374)	471	348	189	141	202	5	0	0	0	56.01	1.34	20	0		N	NA	0
metal_SRR1749609	MetaSPAdes	CONCOCT	CC.8	g__Pseudomonas (UID4550)	78	1044	368	7	1032	5	0	0	0	99.66	0.77	20	2	20	G	Pseudomonas	1
metal_SRR1749609	MetaSPAdes	CONCOCT	CC.1	o__Lactobacillales (UID374)	471	348	189	144	202	2	0	0	0	55.53	0.28	50	0		N	NA	0
metal_SRR1749957	Megahit	MetaBAT	MT.2	f__Enterobacteriaceae (UID5124)	134	1173	336	55	1108	10	0	0	0	95.8	1.07	50	0.34	16	F	Enterobacteriaceae	0
metal_SRR1749957	Megahit	MetaBAT	MT.1	c__Gammaproteobacteria (UID4445)	228	583	244	82	499	2	0	0	0	92.82	0.27	0	0.34	19	G	Pseudomonas	0
metal_SRR1749957	Megahit	MaxBin	MB.001	f__Enterobacteriaceae (UID5124)	134	1173	336	15	1139	19	0	0	0	98.49	1.93	47.37	1	19	F	Enterobacteriaceae	1
metal_SRR1749957	Megahit	MaxBin	MB.002	c__Gammaproteobacteria (UID4445)	228	583	244	11	566	6	0	0	0	97.66	1.43	0	0.34	20	G	Pseudomonas	0
metal_SRR1749957	Megahit	CONCOCT	CC.7	c__Gammaproteobacteria (UID4445)	228	583	244	33	550	0	0	0	0	92.54	0	0	0.34	21	G	Pseudomonas	0
metal_SRR1749957	SPAdes	MetaBAT	MT.1	f__Enterobacteriaceae (UID5124)	134	1173	336	39	1118	16	0	0	0	98.71	2.27	56.25	0.34	19	F	Enterobacteriaceae	0
metal_SRR1749957	SPAdes	MetaBAT	MT.3	c__Gammaproteobacteria (UID4445)	228	583	244	76	505	2	0	0	0	94.52	0.27	0	1	20	G	Pseudomonas	1
metal_SRR1749957	SPAdes	MaxBin	MB.001	k__Bacteria (UID203)	5449	104	58	0	75	29	0	0	0	100	10	10.34	0		C	Gammaproteobacteria	0
metal_SRR1749957	SPAdes	CONCOCT	CC.8	c__Gammaproteobacteria (UID4445)	228	583	244	21	551	11	0	0	0	95.2	1.22	0	3	22	G	Pseudomonas	1
metal_SRR1749957	MetaSPAdes	MetaBAT	MT.3	c__Gammaproteobacteria (UID4445)	228	583	244	79	502	2	0	0	0	93.7	0.27	0	0.34	19	G	Pseudomonas	0
metal_SRR1749957	MetaSPAdes	MetaBAT	MT.4	f__Enterobacteriaceae (UID5124)	134	1173	336	158	1002	13	0	0	0	88.56	0.93	53.85	0		F	Enterobacteriaceae	0
metal_SRR1749957	MetaSPAdes	MaxBin	MB.001	f__Enterobacteriaceae (UID5124)	134	1173	336	22	1108	42	1	0	0	97.75	4.43	48.89	1	18	F	Enterobacteriaceae	1
metal_SRR1749957	MetaSPAdes	MaxBin	MB.002	c__Gammaproteobacteria (UID4445)	228	583	244	12	566	5	0	0	0	97.38	1.02	0	0.34	20	G	Pseudomonas	0
metal_SRR1749957	MetaSPAdes	CONCOCT	CC.1	k__Bacteria (UID203)	5449	104	58	2	78	24	0	0	0	96.55	4.84	4.17	0.67	22	C	Gammaproteobacteria	0
metal_plastic_SRR1748894	Megahit	MetaBAT	MT.1	f__Enterobacteriaceae (UID5124)	134	1173	336	74	1096	3	0	0	0	98.28	0.48	0	0.34	20	F	Enterobacteriaceae	0
metal_plastic_SRR1748894	Megahit	MetaBAT	MT.2	f__Xanthomonadaceae (UID4214)	55	659	290	68	591	0	0	0	0	91.14	0	0	0.34	20	F	Xanthomonadaceae	0
metal_plastic_SRR1748894	Megahit	MaxBin	MB.001	f__Enterobacteriaceae (UID5124)	134	1173	336	5	1157	11	0	0	0	99.47	1.3	0	1	21	F	Enterobacteriaceae	1
metal_plastic_SRR1748894	Megahit	MaxBin	MB.002	f__Xanthomonadaceae (UID4214)	55	659	290	17	642	0	0	0	0	97	0	0	1	21	F	Xanthomonadaceae	1
metal_plastic_SRR1748894	Megahit	CONCOCT	CC.15	f__Enterobacteriaceae (UID5124)	134	1173	336	5	1164	4	0	0	0	99.47	0.78	0	0.34	20	F	Enterobacteriaceae	0
metal_plastic_SRR1748894	Megahit	CONCOCT	CC.1	f__Xanthomonadaceae (UID4214)	55	659	290	103	555	1	0	0	0	86.75	0.34	0	0		F	Xanthomonadaceae	0
metal_plastic_SRR1748894	SPAdes	MetaBAT	MT.1	f__Enterobacteriaceae (UID5124)	134	1173	336	74	1095	4	0	0	0	98.28	0.58	25	0.34	20	F	Enterobacteriaceae	0
metal_plastic_SRR1748894	SPAdes	MetaBAT	MT.2	f__Xanthomonadaceae (UID4214)	55	659	290	45	614	0	0	0	0	92.43	0	0	0.34	21	F	Xanthomonadaceae	0
metal_plastic_SRR1748894	SPAdes	MaxBin	MB.001	f__Enterobacteriaceae (UID5124)	134	1173	336	5	1156	12	0	0	0	99.47	1.4	8.33	1	21	F	Enterobacteriaceae	1
metal_plastic_SRR1748894	SPAdes	MaxBin	MB.002	f__Xanthomonadaceae (UID4214)	55	659	290	13	645	1	0	0	0	97.78	0.17	100	2	21	F	Xanthomonadaceae	1
metal_plastic_SRR1748894	SPAdes	CONCOCT	CC.13	f__Enterobacteriaceae (UID5124)	134	1173	336	5	1163	5	0	0	0	99.47	0.88	20	0.34	20	F	Enterobacteriaceae	0
metal_plastic_SRR1748894	SPAdes	CONCOCT	CC.9	f__Xanthomonadaceae (UID4214)	55	659	290	68	591	0	0	0	0	89.64	0	0	0		F	Xanthomonadaceae	0
metal_plastic_SRR1748894	MetaSPAdes	MetaBAT	MT.1	f__Enterobacteriaceae (UID5124)	134	1173	336	74	1095	4	0	0	0	98.28	0.58	25	0.34	20	F	Enterobacteriaceae	0
metal_plastic_SRR1748894	MetaSPAdes	MetaBAT	MT.2	f__Xanthomonadaceae (UID4214)	55	659	290	50	609	0	0	0	0	91.63	0	0	0.34	19	F	Xanthomonadaceae	0
metal_plastic_SRR1748894	MetaSPAdes	MaxBin	MB.001	f__Enterobacteriaceae (UID5124)	134	1173	336	5	1160	8	0	0	0	99.47	1.1	12.5	2	21	F	Enterobacteriaceae	1
metal_plastic_SRR1748894	MetaSPAdes	MaxBin	MB.002	f__Xanthomonadaceae (UID4214)	55	659	290	12	645	2	0	0	0	98.12	0.34	50	1	21	F	Xanthomonadaceae	1
metal_plastic_SRR1748894	MetaSPAdes	CONCOCT	CC.7	f__Enterobacteriaceae (UID5124)	134	1173	336	5	1163	5	0	0	0	99.47	0.88	20	0.34	20	F	Enterobacteriaceae	0
metal_plastic_SRR1748894	MetaSPAdes	CONCOCT	CC.9	f__Xanthomonadaceae (UID4214)	55	659	290	55	604	0	0	0	0	92.32	0	0	0.34	21	F	Xanthomonadaceae	0
metal_SRR1748873	Megahit	MetaBAT	MT.1	c__Alphaproteobacteria (UID3422)	26	529	308	1	522	6	0	0	0	99.68	1.3	16.67	0	20	N	NA	0
metal_SRR1748873	Megahit	MaxBin	MB.001	c__Alphaproteobacteria (UID3422)	26	529	308	1	522	6	0	0	0	99.68	1.3	16.67	0.67	20	N	NA	0
metal_SRR1748873	Megahit	CONCOCT	CC.1	c__Alphaproteobacteria (UID3422)	26	529	308	1	522	6	0	0	0	99.68	1.3	16.67	1	21	N	NA	1
metal_SRR1748873	SPAdes	MetaBAT	MT.1	c__Alphaproteobacteria (UID3422)	26	529	308	1	522	6	0	0	0	99.68	1.3	16.67	0	20	N	NA	0
metal_SRR1748873	SPAdes	MaxBin	MB.001	c__Alphaproteobacteria (UID3422)	26	529	308	1	522	6	0	0	0	99.68	1.3	16.67	0.67	20	N	NA	0
metal_SRR1748873	SPAdes	CONCOCT	CC.0	c__Alphaproteobacteria (UID3422)	26	529	308	1	522	6	0	0	0	99.68	1.3	16.67	2	21	N	NA	1
metal_SRR1748873	MetaSPAdes	MetaBAT	MT.1	c__Alphaproteobacteria (UID3422)	26	529	308	1	522	6	0	0	0	99.68	1.3	16.67	0	20	F	Caulobacteraceae	0
metal_SRR1748873	MetaSPAdes	MaxBin	MB.001	c__Alphaproteobacteria (UID3422)	26	529	308	1	522	6	0	0	0	99.68	1.3	16.67	0.67	20	F	Caulobacteraceae	0
metal_SRR1748873	MetaSPAdes	CONCOCT	CC.4	c__Alphaproteobacteria (UID3422)	26	529	308	1	522	6	0	0	0	99.68	1.3	16.67	0	20	F	Caulobacteraceae	0
metal_SRR1749551	Megahit	MetaBAT	MT.2	c__Bacilli (UID259)	750	273	152	0	271	2	0	0	0	100	0.88	50	0.34	20	F	Exiguobacterium	0
metal_SRR1749551	Megahit	MetaBAT	MT.3	c__Alphaproteobacteria (UID3422)	26	529	308	11	512	6	0	0	0	98.73	0.94	50	0	19	F	Caulobacteraceae	0
metal_SRR1749551	Megahit	MetaBAT	MT.1	f__Moraxellaceae (UID4680)	86	689	365	8	679	2	0	0	0	98.26	0.31	0	0.34	19	G	Acinetobacter	0
metal_SRR1749551	Megahit	MaxBin	MB.002	c__Bacilli (UID259)	750	273	152	0	271	2	0	0	0	100	0.88	50	3	20	F	Exiguobacterium	1
metal_SRR1749551	Megahit	MaxBin	MB.001	f__Moraxellaceae (UID4680)	86	689	365	1	683	5	0	0	0	99.91	0.68	0	0.67	19	G	Acinetobacter	0
metal_SRR1749551	Megahit	CONCOCT	CC.2	c__Bacilli (UID259)	750	273	152	0	271	2	0	0	0	100	0.88	50	0.34	19	F	Exiguobacterium	0
metal_SRR1749551	Megahit	CONCOCT	CC.3	f__Moraxellaceae (UID4680)	86	689	365	1	683	5	0	0	0	99.91	0.68	0	0.34	19	G	Acinetobacter	0
metal_SRR1749551	Megahit	CONCOCT	CC.4	c__Alphaproteobacteria (UID3422)	26	529	308	36	486	7	0	0	0	98.44	1.27	42.86	0	20	F	Caulobacteraceae	0
metal_SRR1749551	SPAdes	MetaBAT	MT.1	c__Bacilli (UID259)	750	273	152	0	272	1	0	0	0	100	0.22	0	0.34	19	F	Exiguobacterium	0
metal_SRR1749551	SPAdes	MetaBAT	MT.2	f__Moraxellaceae (UID4680)	86	689	365	1	686	2	0	0	0	99.91	0.31	0	0.34	19	G	Acinetobacter	0
metal_SRR1749551	SPAdes	MetaBAT	MT.4	c__Alphaproteobacteria (UID3422)	26	529	308	3	521	5	0	0	0	99.19	0.84	40	0	20	F	Caulobacteraceae	0
metal_SRR1749551	SPAdes	MaxBin	MB.002	c__Bacilli (UID259)	750	273	152	0	272	1	0	0	0	100	0.22	0	3	20	F	Exiguobacterium	1
metal_SRR1749551	SPAdes	MaxBin	MB.001	f__Moraxellaceae (UID4680)	86	689	365	1	683	5	0	0	0	99.91	0.68	0	0.67	19	G	Acinetobacter	0
metal_SRR1749551	SPAdes	MaxBin	MB.003	c__Alphaproteobacteria (UID3422)	26	529	308	1	490	36	2	0	0	99.84	9.24	14.29	0		F	Caulobacteraceae	0
metal_SRR1749551	SPAdes	MaxBin	MB.004	f__Micrococcaceae (UID1623)	39	457	218	141	277	39	0	0	0	67.34	6.28	0	0		K	Bacteria	0
metal_SRR1749551	SPAdes	CONCOCT	CC.5	c__Bacilli (UID259)	750	273	152	0	272	1	0	0	0	100	0.22	0	0.34	19	F	Exiguobacterium	0
metal_SRR1749551	SPAdes	CONCOCT	CC.7	f__Moraxellaceae (UID4680)	86	689	365	1	683	5	0	0	0	99.91	0.68	0	0.34	19	G	Acinetobacter	0
metal_SRR1749551	SPAdes	CONCOCT	CC.4	c__Alphaproteobacteria (UID3422)	26	529	308	3	521	5	0	0	0	99.19	0.84	40	0	20	F	Caulobacteraceae	0
metal_SRR1749551	SPAdes	CONCOCT	CC.3	f__Micrococcaceae (UID1623)	39	457	218	149	304	4	0	0	0	65.14	0.8	0	0		S	Micrococcus luteus	0
metal_SRR1749551	MetaSPAdes	MetaBAT	MT.3	c__Bacilli (UID259)	750	273	152	0	272	1	0	0	0	100	0.22	0	0.34	19	F	Exiguobacterium	0
metal_SRR1749551	MetaSPAdes	MetaBAT	MT.2	f__Moraxellaceae (UID4680)	86	689	365	1	686	2	0	0	0	99.91	0.31	0	0.34	19	G	Acinetobacter	0
metal_SRR1749551	MetaSPAdes	MetaBAT	MT.1	c__Alphaproteobacteria (UID3422)	26	529	308	9	513	7	0	0	0	98.32	0.98	42.86	1	22	F	Caulobacteraceae	1
metal_SRR1749551	MetaSPAdes	MaxBin	MB.002	c__Bacilli (UID259)	750	273	152	0	272	1	0	0	0	100	0.22	0	3	20	F	Exiguobacterium	1
metal_SRR1749551	MetaSPAdes	MaxBin	MB.001	f__Moraxellaceae (UID4680)	86	689	365	1	683	5	0	0	0	99.91	0.68	0	1	19	G	Acinetobacter	1
metal_SRR1749551	MetaSPAdes	CONCOCT	CC.2	c__Bacilli (UID259)	750	273	152	0	272	1	0	0	0	100	0.22	0	0.34	19	F	Exiguobacterium	0
metal_SRR1749551	MetaSPAdes	CONCOCT	CC.4	f__Moraxellaceae (UID4680)	86	689	365	1	683	5	0	0	0	99.91	0.68	0	0.34	19	G	Acinetobacter	0
metal_SRR1749551	MetaSPAdes	CONCOCT	CC.5	c__Alphaproteobacteria (UID3422)	26	529	308	8	514	7	0	0	0	98.4	0.98	42.86	0	21	F	Caulobacteraceae	0
wood_SRR1748594	Megahit	MetaBAT	MT.3	f__Moraxellaceae (UID4680)	86	689	365	32	653	4	0	0	0	99.53	0.44	50	0.34	18	G	Acinetobacter	0
wood_SRR1748594	Megahit	MetaBAT	MT.4	f__Moraxellaceae (UID4680)	86	689	365	33	655	1	0	0	0	99.28	0.09	100	0.34	17	G	Acinetobacter	0
wood_SRR1748594	Megahit	MetaBAT	MT.2	f__Enterobacteriaceae (UID5054)	223	876	305	51	824	1	0	0	0	97.8	0.33	0	0.34	19	F	Enterobacteriaceae	0
wood_SRR1748594	Megahit	MaxBin	MB.001	f__Moraxellaceae (UID4680)	86	689	365	13	674	2	0	0	0	99.84	0.23	100	2	18	G	Acinetobacter	1
wood_SRR1748594	Megahit	MaxBin	MB.002	f__Enterobacteriaceae (UID5054)	223	876	305	3	866	7	0	0	0	99.28	0.75	0	0.34	19	C	Gammaproteobacteria	0
wood_SRR1748594	Megahit	CONCOCT	CC.13	f__Bacillaceae (UID829)	128	561	183	201	352	8	0	0	0	69.38	1.95	25	0		N	NA	0
wood_SRR1748594	SPAdes	MetaBAT	MT.2	f__Moraxellaceae (UID4680)	86	689	365	32	652	5	0	0	0	99.48	0.49	60	0.34	18	G	Acinetobacter	0
wood_SRR1748594	SPAdes	MetaBAT	MT.3	f__Enterobacteriaceae (UID5054)	223	876	305	72	803	1	0	0	0	97.31	0.33	0	0.34	19	F	Enterobacteriaceae	0
wood_SRR1748594	SPAdes	MetaBAT	MT.1	f__Moraxellaceae (UID4680)	86	689	365	96	593	0	0	0	0	87.5	0	0	0		G	Acinetobacter	0
wood_SRR1748594	SPAdes	MetaBAT	MT.4	f__Bacillaceae (UID829)	128	561	183	277	280	4	0	0	0	50.85	0.89	0	0		N	NA	0
wood_SRR1748594	SPAdes	MaxBin	MB.001	f__Moraxellaceae (UID4680)	86	689	365	2	686	1	0	0	0	99.98	0.05	0	2	20	G	Acinetobacter	1
wood_SRR1748594	SPAdes	MaxBin	MB.002	f__Enterobacteriaceae (UID5054)	223	876	305	3	869	4	0	0	0	99.28	0.71	0	0.34	19	F	Enterobacteriaceae	0
wood_SRR1748594	SPAdes	CONCOCT	CC.10	c__Bacilli (UID259)	750	276	152	90	183	3	0	0	0	69.25	1.21	0	0		N	NA	0
wood_SRR1748594	MetaSPAdes	MetaBAT	MT.1	f__Moraxellaceae (UID4680)	86	689	365	38	644	7	0	0	0	99.48	1.04	71.43	0.34	18	G	Acinetobacter	0
wood_SRR1748594	MetaSPAdes	MetaBAT	MT.2	f__Enterobacteriaceae (UID5054)	223	876	305	72	803	1	0	0	0	97.31	0.33	0	0.34	19	F	Enterobacteriaceae	0
wood_SRR1748594	MetaSPAdes	MetaBAT	MT.5	f__Moraxellaceae (UID4680)	86	689	365	128	560	1	0	0	0	82.82	0.14	100	0		G	Acinetobacter	0
wood_SRR1748594	MetaSPAdes	MaxBin	MB.001	f__Moraxellaceae (UID4680)	86	689	365	0	687	2	0	0	0	100	0.41	100	0.67	20	G	Acinetobacter	0
wood_SRR1748594	MetaSPAdes	MaxBin	MB.003	f__Moraxellaceae (UID4680)	86	689	365	11	595	81	2	0	0	99.84	9.24	5.75	0		K	Bacteria	0
wood_SRR1748594	MetaSPAdes	MaxBin	MB.002	f__Enterobacteriaceae (UID5054)	223	876	305	3	869	4	0	0	0	99.28	0.71	0	1	20	F	Enterobacteriaceae	1
wood_SRR1748594	MetaSPAdes	CONCOCT	CC.14	f__Bacillaceae (UID829)	128	561	183	177	378	6	0	0	0	71.77	1	16.67	0		N	NA	0
metal_SRR1748820	Megahit	MetaBAT	MT.2	f__Enterobacteriaceae (UID5124)	134	1172	336	39	1130	3	0	0	0	99.51	0.36	33.33	0.34	20	F	Enterobacteriaceae	0
metal_SRR1748820	Megahit	MetaBAT	MT.1	k__Bacteria (UID203)	5449	104	58	61	41	2	0	0	0	63.24	3.45	100	0		F	Enterobacteriaceae	0
metal_SRR1748820	Megahit	MaxBin	MB.001	f__Enterobacteriaceae (UID5124)	134	1172	336	3	1164	5	0	0	0	99.95	0.47	40	1	21	F	Enterobacteriaceae	1
metal_SRR1748820	SPAdes	MetaBAT	MT.2	f__Enterobacteriaceae (UID5124)	134	1172	336	23	1146	3	0	0	0	99.69	0.36	33.33	0.34	20	F	Enterobacteriaceae	0
metal_SRR1748820	SPAdes	MetaBAT	MT.3	f__Enterobacteriaceae (UID5124)	134	1173	336	107	1055	11	0	0	0	93.97	0.71	27.27	0.34	18	F	Enterobacteriaceae	0
metal_SRR1748820	SPAdes	MaxBin	MB.001	f__Enterobacteriaceae (UID5124)	134	1172	336	1	1165	6	0	0	0	99.97	0.48	50	2	21	F	Enterobacteriaceae	1
metal_SRR1748820	SPAdes	CONCOCT	CC.10	f__Enterobacteriaceae (UID5124)	134	1172	336	1	1166	5	0	0	0	99.97	0.47	40	1	21	F	Enterobacteriaceae	1
metal_SRR1748820	SPAdes	CONCOCT	CC.1	f__Enterobacteriaceae (UID5124)	134	1173	336	76	1081	16	0	0	0	95.66	1.06	25	0.34	18	F	Enterobacteriaceae	0
metal_SRR1748820	MetaSPAdes	MetaBAT	MT.1	f__Enterobacteriaceae (UID5124)	134	1172	336	37	1133	2	0	0	0	99.37	0.33	0	0.34	19	F	Enterobacteriaceae	0
metal_SRR1748820	MetaSPAdes	MetaBAT	MT.2	f__Enterobacteriaceae (UID5124)	134	1173	336	147	1012	14	0	0	0	90.09	1.01	28.57	0	18	F	Enterobacteriaceae	0
metal_SRR1748820	MetaSPAdes	MaxBin	MB.001	f__Enterobacteriaceae (UID5124)	134	1172	336	1	1168	3	0	0	0	99.97	0.43	0	2	20	F	Enterobacteriaceae	1
metal_SRR1748820	MetaSPAdes	CONCOCT	CC.3	f__Enterobacteriaceae (UID5124)	134	1172	336	1	1168	3	0	0	0	99.97	0.43	0	1	20	F	Enterobacteriaceae	1
metal_SRR1748820	MetaSPAdes	CONCOCT	CC.7	f__Enterobacteriaceae (UID5124)	134	1173	336	138	1018	17	0	0	0	91.6	1.14	29.41	0	17	F	Enterobacteriaceae	0
metal_SRR1748821	Megahit	MetaBAT	MT.2	k__Bacteria (UID203)	5449	104	58	71	30	1	2	0	0	51.02	5.17	85.71	0		F	Enterobacteriaceae	0
metal_SRR1748821	Megahit	CONCOCT	CC.11	c__Gammaproteobacteria (UID4445)	228	583	244	195	370	17	1	0	0	59.63	2.01	30	0		G	Pseudomonas	0
metal_SRR1748821	SPAdes	CONCOCT	CC.10	c__Gammaproteobacteria (UID4445)	228	583	244	222	355	6	0	0	0	53.06	0.9	50	0		G	Pseudomonas	0
metal_SRR1748963	Megahit	MetaBAT	MT.1	f__Xanthomonadaceae (UID4214)	55	659	290	53	605	1	0	0	0	98.97	0.11	0	0.34	19	S	Stenotrophomonas maltophilia	0
metal_SRR1748963	Megahit	MetaBAT	MT.2	c__Gammaproteobacteria (UID4445)	228	580	243	60	518	1	1	0	0	97.53	0.96	0	0	19	G	Pseudomonas	0
metal_SRR1748963	Megahit	MaxBin	MB.002	c__Gammaproteobacteria (UID4445)	228	580	243	0	571	8	1	0	0	100	2.03	0	1	22	G	Pseudomonas	1
metal_SRR1748963	Megahit	MaxBin	MB.001	f__Xanthomonadaceae (UID4214)	55	659	290	3	655	1	0	0	0	99.31	0.11	0	1	21	S	Stenotrophomonas maltophilia	1
metal_SRR1748963	SPAdes	MetaBAT	MT.1	c__Gammaproteobacteria (UID4445)	228	580	243	53	525	1	1	0	0	97.94	0.96	0	0	19	G	Pseudomonas	0
metal_SRR1748963	SPAdes	MetaBAT	MT.2	f__Xanthomonadaceae (UID4214)	55	659	290	9	649	1	0	0	0	97.76	0.11	0	0.34	20	S	Stenotrophomonas maltophilia	0
metal_SRR1748963	SPAdes	MaxBin	MB.002	c__Gammaproteobacteria (UID4445)	228	580	243	0	558	21	1	0	0	100	5.59	0	0		G	Pseudomonas	0
metal_SRR1748963	SPAdes	MaxBin	MB.001	f__Xanthomonadaceae (UID4214)	55	659	290	3	655	1	0	0	0	99.31	0.11	0	1	21	S	Stenotrophomonas maltophilia	1
metal_SRR1748963	MetaSPAdes	MetaBAT	MT.1	c__Gammaproteobacteria (UID4445)	228	580	243	52	526	1	1	0	0	98.35	0.96	0	0	19	G	Pseudomonas	0
metal_SRR1748963	MetaSPAdes	MetaBAT	MT.2	f__Xanthomonadaceae (UID4214)	55	659	290	11	647	1	0	0	0	97.41	0.11	0	0.34	20	S	Stenotrophomonas maltophilia	0
metal_SRR1748963	MetaSPAdes	MaxBin	MB.002	c__Gammaproteobacteria (UID4445)	228	580	243	0	561	18	1	0	0	100	5.05	0	0		G	Pseudomonas	0
metal_SRR1748963	MetaSPAdes	MaxBin	MB.001	f__Xanthomonadaceae (UID4214)	55	659	290	3	655	1	0	0	0	99.31	0.11	0	1	21	S	Stenotrophomonas maltophilia	1
metal_SRR1749078	Megahit	MetaBAT	MT.2	f__Enterobacteriaceae (UID5124)	134	1173	336	38	1130	5	0	0	0	99.01	0.46	0	0.34	19	F	Enterobacteriaceae	0
metal_SRR1749078	Megahit	MetaBAT	MT.7	c__Gammaproteobacteria (UID4445)	228	583	244	53	505	25	0	0	0	98.36	3.02	0	0	18	C	Gammaproteobacteria	0
metal_SRR1749078	Megahit	MaxBin	MB.002	f__Enterobacteriaceae (UID5124)	134	1173	336	2	1148	23	0	0	0	99.6	1.77	0	6	20	F	Enterobacteriaceae	1
metal_SRR1749078	Megahit	MaxBin	MB.006	g__Clostridium (UID1380)	44	404	145	90	281	33	0	0	0	80.47	7.54	12.12	0		N	NA	0
metal_SRR1749078	Megahit	MaxBin	MB.005	o__Clostridiales (UID1120)	304	250	143	57	178	14	1	0	0	75.57	5.55	11.76	0		K	Bacteria	0
metal_SRR1749078	Megahit	MaxBin	MB.004	o__Burkholderiales (UID4000)	193	427	214	118	297	12	0	0	0	65.7	2.84	0	0		P	Proteobacteria	0
metal_SRR1749078	Megahit	MaxBin	MB.007	o__Lactobacillales (UID544)	293	473	265	175	276	22	0	0	0	62.91	2.95	13.64	0		P	Firmicutes	0
metal_SRR1749078	Megahit	MaxBin	MB.003	k__Bacteria (UID203)	5449	104	58	71	33	0	0	0	0	50.34	0	0	0		F	Xanthomonadaceae	0
metal_SRR1749078	Megahit	CONCOCT	CC.8	f__Enterobacteriaceae (UID5124)	134	1173	336	2	1166	5	0	0	0	99.6	0.46	0	0.34	19	F	Enterobacteriaceae	0
metal_SRR1749078	Megahit	CONCOCT	CC.5	g__Clostridium (UID1380)	44	404	145	85	303	16	0	0	0	80.7	4.27	25	0		N	NA	0
metal_SRR1749078	Megahit	CONCOCT	CC.13	o__Clostridiales (UID1120)	304	250	143	51	190	9	0	0	0	77.84	1.95	11.11	0		K	Bacteria	0
metal_SRR1749078	Megahit	CONCOCT	CC.3	o__Lactobacillales (UID544)	293	473	265	178	285	10	0	0	0	62.49	2.59	30	0		O	Lactobacillales	0
metal_SRR1749078	Megahit	CONCOCT	CC.11	o__Burkholderiales (UID4000)	193	427	214	178	240	8	1	0	0	57.6	2.48	0	0		P	Proteobacteria	0
metal_SRR1749078	Megahit	CONCOCT	CC.4	f__Xanthomonadaceae (UID4214)	55	659	290	279	378	2	0	0	0	55.79	0.18	0	0		F	Xanthomonadaceae	0
metal_SRR1749078	SPAdes	MetaBAT	MT.4	c__Gammaproteobacteria (UID4445)	228	583	244	4	554	23	2	0	0	98.77	2.9	3.45	1	21	F	Pseudomonadaceae	1
metal_SRR1749078	SPAdes	MetaBAT	MT.5	f__Enterobacteriaceae (UID5124)	134	1173	336	33	1135	5	0	0	0	98.12	0.46	0	0.34	19	F	Enterobacteriaceae	0
metal_SRR1749078	SPAdes	MetaBAT	MT.3	g__Clostridium (UID1380)	44	404	145	88	309	7	0	0	0	80.14	2.23	0	0		F	Clostridiaceae	0
metal_SRR1749078	SPAdes	MetaBAT	MT.2	k__Bacteria (UID203)	5449	104	58	55	47	2	0	0	0	73.62	3.45	0	0		N	NA	0
metal_SRR1749078	SPAdes	MaxBin	MB.002	f__Enterobacteriaceae (UID5124)	134	1173	336	32	1113	28	0	0	0	98.13	2.14	0	2	20	F	Enterobacteriaceae	1
metal_SRR1749078	SPAdes	MaxBin	MB.005	g__Clostridium (UID1380)	44	404	145	40	343	21	0	0	0	92.04	6.4	4.76	0		N	NA	0
metal_SRR1749078	SPAdes	MaxBin	MB.007	o__Lactobacillales (UID544)	293	473	265	94	352	26	1	0	0	79.91	4.96	0	0		P	Firmicutes	0
metal_SRR1749078	SPAdes	MaxBin	MB.004	o__Burkholderiales (UID4000)	193	427	214	90	315	22	0	0	0	71.64	5.19	4.55	0		P	Proteobacteria	0
metal_SRR1749078	SPAdes	MaxBin	MB.003	k__Bacteria (UID203)	5449	104	58	72	32	0	0	0	0	50	0	0	0		F	Xanthomonadaceae	0
metal_SRR1749078	SPAdes	CONCOCT	CC.0	c__Gammaproteobacteria (UID4445)	228	583	244	2	533	46	2	0	0	99.59	7.81	1.92	0		C	Gammaproteobacteria	0
metal_SRR1749078	SPAdes	CONCOCT	CC.11	f__Enterobacteriaceae (UID5124)	134	1173	336	33	1135	5	0	0	0	98.12	0.46	0	0.34	19	O	Lactobacillales	0
metal_SRR1749078	SPAdes	CONCOCT	CC.16	g__Clostridium (UID1380)	44	404	145	31	361	12	0	0	0	92.28	4.7	8.33	1	18	N	NA	1
metal_SRR1749078	SPAdes	CONCOCT	CC.10	o__Clostridiales (UID1120)	304	250	143	33	216	1	0	0	0	88.28	0.14	0	0		K	Bacteria	0
metal_SRR1749078	SPAdes	CONCOCT	CC.8	o__Lactobacillales (UID544)	293	473	265	101	368	4	0	0	0	79.95	1.32	0	0		F	Enterobacteriaceae	0
metal_SRR1749078	MetaSPAdes	MetaBAT	MT.6	f__Enterobacteriaceae (UID5124)	134	1173	336	2	1166	5	0	0	0	99.6	0.46	0	0.67	20	F	Enterobacteriaceae	0
metal_SRR1749078	MetaSPAdes	MetaBAT	MT.5	c__Gammaproteobacteria (UID4445)	228	583	244	2	572	9	0	0	0	99.59	1.34	11.11	1	21	F	Pseudomonadaceae	1
metal_SRR1749078	MetaSPAdes	MetaBAT	MT.3	g__Clostridium (UID1380)	44	404	145	91	308	5	0	0	0	79.76	2.07	0	0		F	Clostridiaceae	0
metal_SRR1749078	MetaSPAdes	MetaBAT	MT.7	k__Bacteria (UID203)	5449	104	58	59	43	2	0	0	0	68.16	3.45	0	0		K	Bacteria	0
metal_SRR1749078	MetaSPAdes	MaxBin	MB.002	f__Enterobacteriaceae (UID5124)	134	1173	336	2	1142	28	1	0	0	99.6	2.5	0	4	21	F	Enterobacteriaceae	1
metal_SRR1749078	MetaSPAdes	MaxBin	MB.005	g__Clostridium (UID1380)	44	404	145	44	341	19	0	0	0	91.23	6.3	5.26	0		K	Bacteria	0
metal_SRR1749078	MetaSPAdes	MaxBin	MB.007	o__Lactobacillales (UID544)	293	473	265	97	351	25	0	0	0	78.79	4.03	4	0		P	Firmicutes	0
metal_SRR1749078	MetaSPAdes	MaxBin	MB.004	o__Burkholderiales (UID4000)	193	427	214	94	313	20	0	0	0	70	4.66	0	0		P	Proteobacteria	0
metal_SRR1749078	MetaSPAdes	MaxBin	MB.003	k__Bacteria (UID203)	5449	104	58	72	32	0	0	0	0	50	0	0	0		F	Xanthomonadaceae	0
metal_SRR1749078	MetaSPAdes	CONCOCT	CC.6	f__Enterobacteriaceae (UID5124)	134	1173	336	2	1166	5	0	0	0	99.6	0.46	0	0.67	20	F	Enterobacteriaceae	0
metal_SRR1749078	MetaSPAdes	CONCOCT	CC.15	c__Gammaproteobacteria (UID4445)	228	583	244	2	553	28	0	0	0	99.59	4.14	3.57	6	21	C	Gammaproteobacteria	1
metal_SRR1749078	MetaSPAdes	CONCOCT	CC.5	g__Clostridium (UID1380)	44	404	145	32	362	10	0	0	0	91.56	4.21	10	1	18	K	Bacteria	1
metal_SRR1749078	MetaSPAdes	CONCOCT	CC.7	o__Clostridiales (UID1120)	304	250	143	57	192	1	0	0	0	86.09	0.14	0	0		K	Bacteria	0
metal_SRR1749078	MetaSPAdes	CONCOCT	CC.14	o__Lactobacillales (UID544)	293	473	265	106	362	5	0	0	0	78.58	1.38	20	0		O	Lactobacillales	0
metal_SRR1749078	MetaSPAdes	CONCOCT	CC.1	o__Burkholderiales (UID4000)	193	427	214	103	321	3	0	0	0	68.06	0.62	0	0		F	Alcaligenaceae	0
metal_SRR1749078	MetaSPAdes	CONCOCT	CC.3	f__Xanthomonadaceae (UID4214)	55	659	290	214	440	5	0	0	0	65.65	0.96	40	0		F	Xanthomonadaceae	0
wood_SRR1749200	Megahit	MetaBAT	MT.7	k__Bacteria (UID2565)	2921	152	93	0	152	0	0	0	0	100	0	0	0.34	18	N	NA	0
wood_SRR1749200	Megahit	MetaBAT	MT.8	p__Bacteroidetes (UID2605)	350	316	210	19	294	3	0	0	0	99.37	1.43	0	0.34	19	P	Bacteroidetes	0
wood_SRR1749200	Megahit	MetaBAT	MT.6	f__Enterobacteriaceae (UID5124)	134	1173	336	190	943	40	0	0	0	88.74	2.61	42.5	0		F	Enterobacteriaceae	0
wood_SRR1749200	Megahit	MetaBAT	MT.1	k__Bacteria (UID203)	5449	104	58	48	54	2	0	0	0	81.38	2.59	100	0		F	Enterobacteriaceae	0
wood_SRR1749200	Megahit	MetaBAT	MT.3	p__Bacteroidetes (UID2605)	350	316	210	108	200	8	0	0	0	75.9	1.94	62.5	0		F	Sphingobacteriaceae	0
wood_SRR1749200	Megahit	MetaBAT	MT.4	k__Bacteria (UID203)	5449	103	57	53	49	1	0	0	0	75.6	1.75	100	0		F	Enterobacteriaceae	0
wood_SRR1749200	Megahit	MetaBAT	MT.5	c__Gammaproteobacteria (UID4445)	228	583	244	226	352	5	0	0	0	52.6	0.75	60	0		G	Pseudomonas	0
wood_SRR1749200	Megahit	MaxBin	MB.001	k__Bacteria (UID2565)	2921	152	93	0	152	0	0	0	0	100	0	0	0.34	20	N	NA	0
wood_SRR1749200	Megahit	MaxBin	MB.005	p__Bacteroidetes (UID2605)	350	316	210	13	289	14	0	0	0	99.52	3.43	42.86	0.34	20	P	Bacteroidetes	0
wood_SRR1749200	Megahit	MaxBin	MB.008	c__Gammaproteobacteria (UID4445)	228	583	244	121	445	16	1	0	0	75.77	3.79	31.58	0		G	Pseudomonas	0
wood_SRR1749200	Megahit	MaxBin	MB.006	k__Bacteria (UID203)	5449	104	58	57	41	5	1	0	0	65.86	8.62	50	0		C	Gammaproteobacteria	0
wood_SRR1749200	Megahit	CONCOCT	CC.9	k__Bacteria (UID2565)	2921	152	93	0	152	0	0	0	0	100	0	0	0.34	18	N	NA	0
wood_SRR1749200	Megahit	CONCOCT	CC.21	c__Gammaproteobacteria (UID4445)	228	583	244	126	447	10	0	0	0	74.5	1.44	50	0		F	Pseudomonadaceae	0
wood_SRR1749200	SPAdes	MetaBAT	MT.3	k__Bacteria (UID2565)	2921	152	93	0	152	0	0	0	0	100	0	0	1	21	N	NA	1
wood_SRR1749200	SPAdes	MetaBAT	MT.6	p__Bacteroidetes (UID2605)	350	316	210	5	308	3	0	0	0	99.74	1.43	0	0.67	21	P	Bacteroidetes	0
wood_SRR1749200	SPAdes	MetaBAT	MT.4	f__Enterobacteriaceae (UID5124)	134	1172	336	130	977	65	0	0	0	91.95	6.05	78.46	0		F	Enterobacteriaceae	0
wood_SRR1749200	SPAdes	MetaBAT	MT.7	k__Bacteria (UID203)	5449	104	58	11	73	20	0	0	0	88.17	7.01	85	0		P	Bacteroidetes	0
wood_SRR1749200	SPAdes	MetaBAT	MT.1	k__Bacteria (UID203)	5449	104	58	49	55	0	0	0	0	74.11	0	0	0		F	Pseudomonadaceae	0
wood_SRR1749200	SPAdes	MetaBAT	MT.5	k__Bacteria (UID203)	5449	104	58	61	41	2	0	0	0	61.36	1.72	100	0		F	Enterobacteriaceae	0
wood_SRR1749200	SPAdes	MetaBAT	MT.2	k__Bacteria (UID203)	5449	104	58	67	36	1	0	0	0	52.51	1.72	0	0		F	Sphingobacteriaceae	0
wood_SRR1749200	SPAdes	MaxBin	MB.001	k__Bacteria (UID2565)	2921	152	93	0	152	0	0	0	0	100	0	0	1	21	N	NA	1
wood_SRR1749200	SPAdes	MaxBin	MB.003	p__Bacteroidetes (UID2605)	350	316	210	1	293	22	0	0	0	99.84	3.7	68.18	0.67	21	P	Bacteroidetes	0
wood_SRR1749200	SPAdes	MaxBin	MB.006	c__Gammaproteobacteria (UID4445)	228	583	244	95	478	10	0	0	0	80.6	2.32	0	0		G	Pseudomonas	0
wood_SRR1749200	SPAdes	MaxBin	MB.005	f__Enterobacteriaceae (UID5054)	223	876	305	328	489	57	1	1	0	68.67	7.29	43.94	0		C	Gammaproteobacteria	0
wood_SRR1749200	SPAdes	CONCOCT	CC.20	k__Bacteria (UID2565)	2921	152	93	0	152	0	0	0	0	100	0	0	1	20	N	NA	1
wood_SRR1749200	MetaSPAdes	MetaBAT	MT.2	k__Bacteria (UID2565)	2921	152	93	0	152	0	0	0	0	100	0	0	1	20	N	NA	1
wood_SRR1749200	MetaSPAdes	MetaBAT	MT.4	p__Bacteroidetes (UID2605)	350	316	210	1	307	8	0	0	0	99.84	1.51	37.5	0.67	21	P	Bacteroidetes	0
wood_SRR1749200	MetaSPAdes	MetaBAT	MT.7	f__Enterobacteriaceae (UID5054)	223	876	305	131	731	14	0	0	0	91.04	1.33	28.57	0.34	19	F	Enterobacteriaceae	0
wood_SRR1749200	MetaSPAdes	MetaBAT	MT.6	p__Bacteroidetes (UID2605)	350	316	210	71	231	13	1	0	0	88.98	5.71	43.75	0		F	Sphingobacteriaceae	0
wood_SRR1749200	MetaSPAdes	MetaBAT	MT.3	c__Gammaproteobacteria (UID4445)	228	583	244	191	386	6	0	0	0	68.27	0.96	0	0		F	Pseudomonadaceae	0
wood_SRR1749200	MetaSPAdes	MetaBAT	MT.5	k__Bacteria (UID203)	5449	104	58	59	42	3	0	0	0	63.43	3.45	66.67	0		F	Enterobacteriaceae	0
wood_SRR1749200	MetaSPAdes	MetaBAT	MT.8	k__Bacteria (UID203)	5449	104	58	69	35	0	0	0	0	53.61	0	0	0		F	Sphingobacteriaceae	0
wood_SRR1749200	MetaSPAdes	MaxBin	MB.001	k__Bacteria (UID2565)	2921	152	93	0	152	0	0	0	0	100	0	0	1	21	N	NA	1
wood_SRR1749200	MetaSPAdes	MaxBin	MB.003	p__Bacteroidetes (UID2605)	350	316	210	1	304	11	0	0	0	99.84	2.46	36.36	0.67	21	P	Bacteroidetes	0
wood_SRR1749200	MetaSPAdes	MaxBin	MB.006	c__Gammaproteobacteria (UID4445)	228	583	244	92	478	13	0	0	0	81.49	3.07	0	0		G	Pseudomonas	0
wood_SRR1749200	MetaSPAdes	MaxBin	MB.004	f__Enterobacteriaceae (UID5054)	223	876	305	348	470	57	0	1	0	63.64	7.96	41.27	0		C	Gammaproteobacteria	0
wood_SRR1749200	MetaSPAdes	CONCOCT	CC.18	k__Bacteria (UID2565)	2921	152	93	0	152	0	0	0	0	100	0	0	1	20	N	NA	1
wood_SRR1749200	MetaSPAdes	CONCOCT	CC.8	c__Gammaproteobacteria (UID4445)	228	583	244	126	449	8	0	0	0	74.25	1.41	0	0		F	Pseudomonadaceae	0
metal_SRR1750032	Megahit	MetaBAT	MT.6	f__Xanthomonadaceae (UID4214)	55	659	290	51	597	11	0	0	0	94.84	1.59	100	0.34	19	N	NA	0
metal_SRR1750032	SPAdes	MetaBAT	MT.2	f__Xanthomonadaceae (UID4214)	55	659	290	2	654	3	0	0	0	99.83	0.16	66.67	1	21	N	NA	1
metal_SRR1750032	SPAdes	MetaBAT	MT.7	k__Bacteria (UID203)	5449	104	58	69	31	4	0	0	0	53.61	6.03	75	0		F	Enterobacteriaceae	0
metal_SRR1750032	MetaSPAdes	MetaBAT	MT.5	f__Xanthomonadaceae (UID4214)	55	659	290	13	646	0	0	0	0	97.24	0	0	0.34	20	N	NA	0
metal_SRR1749087	Megahit	MetaBAT	MT.1	c__Gammaproteobacteria (UID4445)	228	583	244	19	559	5	0	0	0	99.59	0.85	0	0	18	F	Pseudomonadaceae	0
metal_SRR1749087	Megahit	MetaBAT	MT.2	f__Moraxellaceae (UID4680)	86	689	365	112	572	5	0	0	0	85.39	0.89	40	0		G	Acinetobacter	0
metal_SRR1749087	Megahit	MaxBin	MB.001	c__Gammaproteobacteria (UID4445)	228	583	244	0	578	5	0	0	0	100	0.85	0	0	20	F	Pseudomonadaceae	0
metal_SRR1749087	Megahit	MaxBin	MB.003	k__Bacteria (UID203)	5449	104	58	1	83	18	2	0	0	98.28	9.83	0	0		K	Bacteria	0
metal_SRR1749087	Megahit	MaxBin	MB.002	f__Enterobacteriaceae (UID5054)	223	876	305	155	693	28	0	0	0	80.11	2.77	17.86	0		F	Enterobacteriaceae	0
metal_SRR1749087	Megahit	CONCOCT	CC.30	c__Gammaproteobacteria (UID4445)	228	583	244	1	578	4	0	0	0	99.8	0.65	0	3	21	F	Pseudomonadaceae	1
metal_SRR1749087	Megahit	CONCOCT	CC.28	f__Moraxellaceae (UID4680)	86	689	365	98	584	7	0	0	0	85.54	0.8	14.29	0		G	Acinetobacter	0
metal_SRR1749087	Megahit	CONCOCT	CC.26	f__Enterobacteriaceae (UID5054)	223	876	305	192	662	22	0	0	0	75.58	2.45	13.64	0		F	Enterobacteriaceae	0
metal_SRR1749087	SPAdes	MetaBAT	MT.2	c__Gammaproteobacteria (UID4445)	228	583	244	0	579	4	0	0	0	100	0.65	0	1	21	F	Pseudomonadaceae	1
metal_SRR1749087	SPAdes	MetaBAT	MT.3	f__Moraxellaceae (UID4680)	86	689	365	44	633	12	0	0	0	94.58	1.1	0	0	19	C	Gammaproteobacteria	0
metal_SRR1749087	SPAdes	MetaBAT	MT.1	f__Enterobacteriaceae (UID5054)	223	876	305	250	615	11	0	0	0	74.66	1.83	0	0		F	Enterobacteriaceae	0
metal_SRR1749087	SPAdes	MaxBin	MB.001	c__Gammaproteobacteria (UID4445)	228	583	244	0	579	4	0	0	0	100	0.65	0	1	21	F	Pseudomonadaceae	1
metal_SRR1749087	SPAdes	MaxBin	MB.003	f__Enterobacteriaceae (UID5054)	223	876	305	84	763	29	0	0	0	89.55	3.43	13.79	0		F	Enterobacteriaceae	0
metal_SRR1749087	SPAdes	CONCOCT	CC.0	c__Gammaproteobacteria (UID4445)	228	583	244	0	579	4	0	0	0	100	0.65	0	1	21	F	Pseudomonadaceae	1
metal_SRR1749087	SPAdes	CONCOCT	CC.16	f__Moraxellaceae (UID4680)	86	689	365	26	649	14	0	0	0	95.61	1.39	0	1	19	C	Gammaproteobacteria	1
metal_SRR1749087	SPAdes	CONCOCT	CC.4	f__Enterobacteriaceae (UID5054)	223	876	305	169	690	17	0	0	0	80.32	2.81	5.88	0		F	Enterobacteriaceae	0
metal_SRR1749087	MetaSPAdes	MetaBAT	MT.1	c__Gammaproteobacteria (UID4445)	228	583	244	18	563	2	0	0	0	98.36	0.24	0	1	21	F	Pseudomonadaceae	1
metal_SRR1749087	MetaSPAdes	MetaBAT	MT.3	f__Moraxellaceae (UID4680)	86	689	365	45	625	19	0	0	0	94.45	1.16	0	0	19	K	Bacteria	0
metal_SRR1749087	MetaSPAdes	MetaBAT	MT.2	f__Enterobacteriaceae (UID5054)	223	876	305	249	616	11	0	0	0	74.4	1.83	0	0		F	Enterobacteriaceae	0
metal_SRR1749087	MetaSPAdes	MaxBin	MB.001	c__Gammaproteobacteria (UID4445)	228	583	244	0	579	4	0	0	0	100	0.65	0	1	21	F	Pseudomonadaceae	1
metal_SRR1749087	MetaSPAdes	MaxBin	MB.003	f__Enterobacteriaceae (UID5054)	223	876	305	82	768	26	0	0	0	89.75	3.34	15.38	0		F	Enterobacteriaceae	0
metal_SRR1749087	MetaSPAdes	CONCOCT	CC.10	c__Gammaproteobacteria (UID4445)	228	583	244	0	579	4	0	0	0	100	0.65	0	1	21	F	Pseudomonadaceae	1
metal_SRR1749087	MetaSPAdes	CONCOCT	CC.2	f__Moraxellaceae (UID4680)	86	689	365	19	656	14	0	0	0	96.98	1.39	0	1	19	C	Gammaproteobacteria	1
metal_SRR1749087	MetaSPAdes	CONCOCT	CC.3	f__Enterobacteriaceae (UID5054)	223	876	305	157	700	19	0	0	0	81.25	2.92	5.26	0		F	Enterobacteriaceae	0
wood_SRR1750033	Megahit	MetaBAT	MT.3	f__Enterobacteriaceae (UID5054)	223	876	305	50	824	2	0	0	0	98.61	0.14	50	0.34	18	F	Enterobacteriaceae	0
wood_SRR1750033	Megahit	MetaBAT	MT.2	f__Xanthomonadaceae (UID4214)	55	659	290	56	600	3	0	0	0	98.41	0.51	33.33	0	19	S	Stenotrophomonas maltophilia	0
wood_SRR1750033	Megahit	MetaBAT	MT.5	c__Bacilli (UID259)	750	273	152	84	185	4	0	0	0	70.71	1.86	25	0		F	Exiguobacterium	0
wood_SRR1750033	Megahit	MetaBAT	MT.6	k__Bacteria (UID203)	5449	104	58	68	36	0	0	0	0	52.23	0	0	0		O	Bacillales	0
wood_SRR1750033	Megahit	MaxBin	MB.002	f__Enterobacteriaceae (UID5054)	223	876	305	29	841	6	0	0	0	99.58	0.59	50	0.34	18	F	Enterobacteriaceae	0
wood_SRR1750033	Megahit	MaxBin	MB.001	f__Xanthomonadaceae (UID4214)	55	659	290	3	645	11	0	0	0	99.54	1.26	18.18	1	21	C	Gammaproteobacteria	1
wood_SRR1750033	Megahit	CONCOCT	CC.7	f__Xanthomonadaceae (UID4214)	55	659	290	3	650	6	0	0	0	99.54	1.2	16.67	0.34	21	F	Xanthomonadaceae	0
wood_SRR1750033	Megahit	CONCOCT	CC.26	f__Enterobacteriaceae (UID5054)	223	876	305	59	814	3	0	0	0	97.87	0.17	66.67	0.34	18	F	Enterobacteriaceae	0
wood_SRR1750033	Megahit	CONCOCT	CC.11	c__Bacilli (UID259)	750	273	152	14	250	9	0	0	0	94.52	4.82	44.44	0.34	19	F	Exiguobacterium	0
wood_SRR1750033	Megahit	CONCOCT	CC.16	o__Pseudomonadales (UID4488)	185	802	303	299	494	9	0	0	0	62.47	1.47	11.11	0		F	Pseudomonadaceae	0
wood_SRR1750033	Megahit	CONCOCT	CC.2	k__Bacteria (UID203)	5449	104	58	68	35	1	0	0	0	53.06	1.72	100	0		F	Enterobacteriaceae	0
wood_SRR1750033	SPAdes	MetaBAT	MT.1	f__Enterobacteriaceae (UID5054)	223	876	305	28	847	1	0	0	0	99.69	0.08	0	0.34	18	F	Enterobacteriaceae	0
wood_SRR1750033	SPAdes	MetaBAT	MT.4	f__Xanthomonadaceae (UID4214)	55	659	290	8	648	3	0	0	0	99.36	0.23	33.33	0	20	S	Stenotrophomonas maltophilia	0
wood_SRR1750033	SPAdes	MetaBAT	MT.3	f__Enterobacteriaceae (UID5054)	223	875	305	94	758	23	0	0	0	92.62	2.61	78.26	0.34	17	F	Enterobacteriaceae	0
wood_SRR1750033	SPAdes	MetaBAT	MT.2	c__Bacilli (UID259)	750	273	152	63	205	5	0	0	0	81.42	2.63	0	0		F	Exiguobacterium	0
wood_SRR1750033	SPAdes	MetaBAT	MT.6	k__Bacteria (UID203)	5449	104	58	65	39	0	0	0	0	58.1	0	0	0		O	Bacillales	0
wood_SRR1750033	SPAdes	MaxBin	MB.001	f__Xanthomonadaceae (UID4214)	55	659	290	2	654	3	0	0	0	99.86	0.23	33.33	2	22	S	Stenotrophomonas maltophilia	1
wood_SRR1750033	SPAdes	MaxBin	MB.002	f__Enterobacteriaceae (UID5054)	223	876	305	15	857	4	0	0	0	99.84	0.43	75	0.34	20	F	Enterobacteriaceae	0
wood_SRR1750033	SPAdes	MaxBin	MB.005	k__Bacteria (UID203)	5449	103	57	2	84	16	1	0	0	96.49	5.18	15.79	0		K	Bacteria	0
wood_SRR1750033	SPAdes	CONCOCT	CC.0	f__Xanthomonadaceae (UID4214)	55	659	290	8	648	3	0	0	0	99.36	0.23	33.33	0	20	S	Stenotrophomonas maltophilia	0
wood_SRR1750033	SPAdes	CONCOCT	CC.11	c__Bacilli (UID259)	750	273	152	10	254	9	0	0	0	96.27	3.7	11.11	1	16	F	Exiguobacterium	0
wood_SRR1750033	SPAdes	CONCOCT	CC.4	c__Bacilli (UID259)	750	275	151	78	195	2	0	0	0	72.3	0.68	50	0		O	Bacillales	0
wood_SRR1750033	SPAdes	CONCOCT	CC.8	k__Bacteria (UID203)	5449	104	58	69	35	0	0	0	0	55.17	0	0	0		F	Pseudomonadaceae	0
wood_SRR1750033	MetaSPAdes	MetaBAT	MT.2	f__Xanthomonadaceae (UID4214)	55	659	290	0	657	2	0	0	0	100	0.16	0	0.34	20	S	Stenotrophomonas maltophilia	0
wood_SRR1750033	MetaSPAdes	MetaBAT	MT.3	f__Enterobacteriaceae (UID5054)	223	876	305	33	840	3	0	0	0	99.34	0.23	33.33	0.34	18	F	Enterobacteriaceae	0
wood_SRR1750033	MetaSPAdes	MetaBAT	MT.5	c__Bacilli (UID259)	750	273	152	112	159	2	0	0	0	58.94	0.72	0	0		F	Exiguobacterium	0
wood_SRR1750033	MetaSPAdes	MetaBAT	MT.8	k__Bacteria (UID203)	5449	104	58	65	39	0	0	0	0	55.67	0	0	0		O	Bacillales	0
wood_SRR1750033	MetaSPAdes	MaxBin	MB.001	f__Xanthomonadaceae (UID4214)	55	659	290	0	657	2	0	0	0	100	0.16	0	3	21	S	Stenotrophomonas maltophilia	1
wood_SRR1750033	MetaSPAdes	MaxBin	MB.002	f__Enterobacteriaceae (UID5054)	223	876	305	19	848	9	0	0	0	99.79	0.58	44.44	0.34	20	F	Enterobacteriaceae	0
wood_SRR1750033	MetaSPAdes	MaxBin	MB.006	c__Bacilli (UID259)	750	273	152	28	226	18	1	0	0	87.17	5.2	47.62	0		K	Bacteria	0
wood_SRR1750033	MetaSPAdes	CONCOCT	CC.16	f__Xanthomonadaceae (UID4214)	55	659	290	0	657	2	0	0	0	100	0.16	0	0.34	20	S	Stenotrophomonas maltophilia	0
wood_SRR1750033	MetaSPAdes	CONCOCT	CC.3	c__Bacilli (UID259)	750	273	152	27	233	13	0	0	0	87.82	4.93	61.54	0		P	Firmicutes	0
wood_SRR1750033	MetaSPAdes	CONCOCT	CC.4	o__Pseudomonadales (UID4488)	185	802	303	293	495	14	0	0	0	63.14	2.14	35.71	0		F	Pseudomonadaceae	0
metal_SRR1748994	Megahit	MetaBAT	MT.1	c__Gammaproteobacteria (UID4445)	228	583	244	22	560	1	0	0	0	99.22	0.14	0	0.34	19	G	Pseudomonas	0
metal_SRR1748994	Megahit	MetaBAT	MT.3	f__Enterobacteriaceae (UID5124)	134	1173	336	5	1165	3	0	0	0	99.01	0.63	0	0.34	19	F	Enterobacteriaceae	0
metal_SRR1748994	Megahit	MetaBAT	MT.2	g__Clostridium (UID1380)	44	404	145	145	256	3	0	0	0	60.03	1.06	33.33	0		N	NA	0
metal_SRR1748994	Megahit	MaxBin	MB.002	c__Gammaproteobacteria (UID4445)	228	583	244	2	580	1	0	0	0	99.77	0.14	0	2	22	G	Pseudomonas	1
metal_SRR1748994	Megahit	MaxBin	MB.001	f__Enterobacteriaceae (UID5124)	134	1173	336	4	1165	4	0	0	0	99.07	0.93	0	2	19	F	Enterobacteriaceae	1
metal_SRR1748994	Megahit	CONCOCT	CC.9	c__Gammaproteobacteria (UID4445)	228	583	244	2	579	2	0	0	0	99.77	0.34	0	0.34	21	G	Pseudomonas	0
metal_SRR1748994	Megahit	CONCOCT	CC.2	f__Enterobacteriaceae (UID5124)	134	1173	336	4	1165	4	0	0	0	99.07	0.93	0	0.34	19	F	Enterobacteriaceae	0
metal_SRR1748994	Megahit	CONCOCT	CC.6	g__Clostridium (UID1380)	44	404	145	55	333	16	0	0	0	83.19	6.33	12.5	0		N	NA	0
metal_SRR1748994	SPAdes	MetaBAT	MT.2	c__Gammaproteobacteria (UID4445)	228	583	244	21	561	1	0	0	0	99.36	0.14	0	1	20	G	Pseudomonas	1
metal_SRR1748994	SPAdes	MetaBAT	MT.5	f__Enterobacteriaceae (UID5124)	134	1173	336	4	1166	3	0	0	0	99.07	0.63	0	1	20	F	Enterobacteriaceae	1
metal_SRR1748994	SPAdes	MetaBAT	MT.3	g__Clostridium (UID1380)	44	404	145	34	363	7	0	0	0	88.78	2.58	14.29	0		F	Clostridiaceae	0
metal_SRR1748994	SPAdes	MaxBin	MB.002	c__Gammaproteobacteria (UID4445)	228	583	244	2	578	3	0	0	0	99.77	0.75	33.33	2	22	G	Pseudomonas	1
metal_SRR1748994	SPAdes	MaxBin	MB.001	f__Enterobacteriaceae (UID5124)	134	1173	336	4	1165	4	0	0	0	99.07	0.93	0	1	20	F	Enterobacteriaceae	1
metal_SRR1748994	SPAdes	MaxBin	MB.004	g__Clostridium (UID1380)	44	404	145	13	376	14	1	0	0	94.71	6.76	5.88	0		N	NA	0
metal_SRR1748994	SPAdes	MaxBin	MB.003	f__Moraxellaceae (UID4680)	86	689	365	242	416	31	0	0	0	62.73	4.26	54.84	0		K	Bacteria	0
metal_SRR1748994	SPAdes	CONCOCT	CC.9	c__Gammaproteobacteria (UID4445)	228	583	244	2	577	4	0	0	0	99.77	1.16	0	3	22	G	Pseudomonas	1
metal_SRR1748994	SPAdes	CONCOCT	CC.0	f__Enterobacteriaceae (UID5124)	134	1173	336	5	1164	4	0	0	0	99.01	0.93	0	1	20	F	Enterobacteriaceae	1
metal_SRR1748994	SPAdes	CONCOCT	CC.6	g__Clostridium (UID1380)	44	404	145	45	353	6	0	0	0	87.11	2.54	0	0		F	Clostridiaceae	0
metal_SRR1748994	SPAdes	CONCOCT	CC.4	f__Moraxellaceae (UID4680)	86	689	365	243	412	34	0	0	0	62.41	4.68	55.88	0		K	Bacteria	0
metal_SRR1748994	MetaSPAdes	MetaBAT	MT.2	c__Gammaproteobacteria (UID4445)	228	583	244	21	561	1	0	0	0	99.36	0.14	0	1	20	G	Pseudomonas	1
metal_SRR1748994	MetaSPAdes	MetaBAT	MT.1	f__Enterobacteriaceae (UID5124)	134	1173	336	5	1165	3	0	0	0	99.01	0.63	0	0.34	19	F	Enterobacteriaceae	0
metal_SRR1748994	MetaSPAdes	MetaBAT	MT.3	g__Clostridium (UID1380)	44	404	145	39	359	6	0	0	0	87.39	2.4	16.67	0		F	Clostridiaceae	0
metal_SRR1748994	MetaSPAdes	MaxBin	MB.002	c__Gammaproteobacteria (UID4445)	228	583	244	2	579	2	0	0	0	99.77	0.55	0	1	22	G	Pseudomonas	1
metal_SRR1748994	MetaSPAdes	MaxBin	MB.001	f__Enterobacteriaceae (UID5124)	134	1173	336	4	1165	4	0	0	0	99.07	0.93	0	1	19	F	Enterobacteriaceae	1
metal_SRR1748994	MetaSPAdes	MaxBin	MB.004	g__Clostridium (UID1380)	44	404	145	13	376	14	1	0	0	94.59	6.76	5.88	0		N	NA	0
metal_SRR1748994	MetaSPAdes	MaxBin	MB.003	f__Moraxellaceae (UID4680)	86	689	365	259	398	31	1	0	0	61.09	4.64	50	0		K	Bacteria	0
metal_SRR1748994	MetaSPAdes	CONCOCT	CC.2	c__Gammaproteobacteria (UID4445)	228	583	244	2	576	5	0	0	0	99.77	1.57	0	4	22	G	Pseudomonas	1
metal_SRR1748994	MetaSPAdes	CONCOCT	CC.10	f__Enterobacteriaceae (UID5124)	134	1173	336	4	1165	4	0	0	0	99.07	0.93	0	0.34	19	F	Enterobacteriaceae	0
metal_SRR1748994	MetaSPAdes	CONCOCT	CC.7	g__Clostridium (UID1380)	44	404	145	44	353	7	0	0	0	88.35	3.23	0	0		F	Clostridiaceae	0
metal_SRR1748994	MetaSPAdes	CONCOCT	CC.1	f__Moraxellaceae (UID4680)	86	689	365	264	391	33	1	0	0	60.58	4.97	52.78	0		K	Bacteria	0
metal_plastic_SRR1749373	Megahit	MetaBAT	MT.2	c__Gammaproteobacteria (UID4445)	228	583	244	3	578	2	0	0	0	99.82	0.2	0	0	20	F	Pseudomonadaceae	0
metal_plastic_SRR1749373	Megahit	MetaBAT	MT.1	o__Pseudomonadales (UID4488)	185	813	308	111	697	5	0	0	0	92.8	0.36	20	0	17	G	Pseudomonas	0
metal_plastic_SRR1749373	Megahit	MaxBin	MB.001	c__Gammaproteobacteria (UID4445)	228	583	244	0	581	2	0	0	0	100	0.2	0	0	21	F	Pseudomonadaceae	0
metal_plastic_SRR1749373	Megahit	MaxBin	MB.002	o__Pseudomonadales (UID4488)	185	812	308	10	791	11	0	0	0	98.69	1.11	9.09	0.67	21	G	Pseudomonas	0
metal_plastic_SRR1749373	Megahit	CONCOCT	CC.7	c__Gammaproteobacteria (UID4445)	228	583	244	0	578	5	0	0	0	100	0.38	0	0	21	F	Pseudomonadaceae	0
metal_plastic_SRR1749373	Megahit	CONCOCT	CC.57	o__Pseudomonadales (UID4488)	185	812	308	85	722	5	0	0	0	90.45	0.36	20	0	16	G	Pseudomonas	0
metal_plastic_SRR1749373	SPAdes	MetaBAT	MT.2	c__Gammaproteobacteria (UID4445)	228	583	244	19	562	2	0	0	0	99.59	0.2	0	1	20	F	Pseudomonadaceae	1
metal_plastic_SRR1749373	SPAdes	MetaBAT	MT.1	o__Pseudomonadales (UID4488)	185	813	308	52	756	5	0	0	0	96.89	0.4	0	0.67	19	G	Pseudomonas	0
metal_plastic_SRR1749373	SPAdes	MaxBin	MB.001	c__Gammaproteobacteria (UID4445)	228	583	244	0	581	2	0	0	0	100	0.2	0	1	21	F	Pseudomonadaceae	1
metal_plastic_SRR1749373	SPAdes	MaxBin	MB.002	o__Pseudomonadales (UID4488)	185	812	308	6	784	22	0	0	0	99.03	1.64	13.64	2	21	G	Pseudomonas	1
metal_plastic_SRR1749373	MetaSPAdes	MetaBAT	MT.1	o__Pseudomonadales (UID4488)	185	813	308	42	767	4	0	0	0	96.95	0.24	0	0.34	19	G	Pseudomonas	0
metal_plastic_SRR1749373	MetaSPAdes	MetaBAT	MT.3	c__Gammaproteobacteria (UID4445)	228	583	244	40	541	2	0	0	0	94.91	0.2	0	0	16	F	Pseudomonadaceae	0
metal_plastic_SRR1749373	MetaSPAdes	MaxBin	MB.001	c__Gammaproteobacteria (UID4445)	228	583	244	0	581	2	0	0	0	100	0.2	0	1	21	F	Pseudomonadaceae	1
metal_plastic_SRR1749373	MetaSPAdes	MaxBin	MB.002	o__Pseudomonadales (UID4488)	185	812	308	6	788	18	0	0	0	99.19	1.32	11.11	2	21	G	Pseudomonas	1
metal_plastic_SRR1749373	MetaSPAdes	CONCOCT	CC.21	c__Gammaproteobacteria (UID4445)	228	583	244	0	581	2	0	0	0	100	0.2	0	1	21	F	Pseudomonadaceae	1
metal_plastic_SRR1749373	MetaSPAdes	CONCOCT	CC.0	o__Pseudomonadales (UID4488)	185	813	308	63	746	4	0	0	0	94.36	0.24	0	0.67	19	G	Pseudomonas	0
wood_SRR1749044	Megahit	MetaBAT	MT.4	f__Enterobacteriaceae (UID5124)	134	1173	336	42	1129	2	0	0	0	98.58	0.33	0	0.34	20	F	Enterobacteriaceae	0
wood_SRR1749044	Megahit	MetaBAT	MT.1	g__Clostridium (UID1380)	44	404	145	8	392	4	0	0	0	95.7	1.1	0	0	20	F	Clostridiaceae	0
wood_SRR1749044	Megahit	MetaBAT	MT.6	k__Bacteria (UID203)	5449	104	58	67	37	0	0	0	0	55.17	0	0	0		F	Pseudomonadaceae	0
wood_SRR1749044	Megahit	MaxBin	MB.003	f__Enterobacteriaceae (UID5124)	134	1173	336	6	1154	11	2	0	0	99.17	1.22	0	3	22	C	Gammaproteobacteria	1
wood_SRR1749044	Megahit	MaxBin	MB.007	g__Clostridium (UID1380)	44	404	145	6	393	5	0	0	0	97.08	1.24	0	0	21	F	Clostridiaceae	0
wood_SRR1749044	Megahit	MaxBin	MB.001	c__Gammaproteobacteria (UID4445)	228	583	244	87	484	12	0	0	0	82.15	1.57	66.67	0		G	Pseudomonas	0
wood_SRR1749044	Megahit	MaxBin	MB.010	o__Flavobacteriales (UID2815)	123	323	204	53	261	9	0	0	0	81.77	2.77	11.11	0		F	Flavobacteriaceae	0
wood_SRR1749044	Megahit	CONCOCT	CC.8	f__Enterobacteriaceae (UID5124)	134	1173	336	6	1165	2	0	0	0	99.17	0.33	0	0.34	20	F	Enterobacteriaceae	0
wood_SRR1749044	Megahit	CONCOCT	CC.9	g__Clostridium (UID1380)	44	404	145	6	394	4	0	0	0	97.08	1.1	0	0	21	F	Clostridiaceae	0
wood_SRR1749044	Megahit	CONCOCT	CC.5	o__Flavobacteriales (UID2815)	123	323	204	53	261	9	0	0	0	81.77	2.77	11.11	0		F	Flavobacteriaceae	0
wood_SRR1749044	SPAdes	MetaBAT	MT.4	f__Enterobacteriaceae (UID5124)	134	1173	336	5	1166	2	0	0	0	99.47	0.33	0	1	20	F	Enterobacteriaceae	1
wood_SRR1749044	SPAdes	MetaBAT	MT.8	g__Clostridium (UID1380)	44	404	145	30	370	4	0	0	0	93.64	1.1	0	0.34	19	F	Clostridiaceae	0
wood_SRR1749044	SPAdes	MetaBAT	MT.3	k__Bacteria (UID203)	5449	104	58	52	51	1	0	0	0	74.29	1.72	100	0		G	Pseudomonas	0
wood_SRR1749044	SPAdes	MetaBAT	MT.7	o__Flavobacteriales (UID2815)	123	324	204	147	174	3	0	0	0	63.6	1.23	0	0		F	Flavobacteriaceae	0
wood_SRR1749044	SPAdes	MaxBin	MB.002	k__Bacteria (UID203)	5449	104	58	3	82	19	0	0	0	97.93	6.11	0	0		C	Gammaproteobacteria	0
wood_SRR1749044	SPAdes	MaxBin	MB.008	g__Clostridium (UID1380)	44	404	145	5	391	8	0	0	0	97.1	1.32	12.5	1	21	F	Clostridiaceae	1
wood_SRR1749044	SPAdes	MaxBin	MB.012	o__Flavobacteriales (UID2815)	123	324	204	19	273	30	2	0	0	94.03	8.56	2.78	0		K	Bacteria	0
wood_SRR1749044	SPAdes	CONCOCT	CC.11	f__Enterobacteriaceae (UID5124)	134	1173	336	5	1166	2	0	0	0	99.47	0.33	0	1	20	F	Enterobacteriaceae	1
wood_SRR1749044	SPAdes	CONCOCT	CC.0	g__Clostridium (UID1380)	44	404	145	6	393	5	0	0	0	97.08	1.14	20	1	21	F	Clostridiaceae	1
wood_SRR1749044	SPAdes	CONCOCT	CC.8	o__Flavobacteriales (UID2815)	123	323	204	40	274	9	0	0	0	90.79	2.98	11.11	0	15	F	Flavobacteriaceae	0
wood_SRR1749044	MetaSPAdes	MetaBAT	MT.6	f__Enterobacteriaceae (UID5124)	134	1173	336	67	1104	2	0	0	0	94.41	0.33	0	0.34	19	F	Enterobacteriaceae	0
wood_SRR1749044	MetaSPAdes	MetaBAT	MT.5	g__Clostridium (UID1380)	44	404	145	31	369	4	0	0	0	93.64	1.1	0	0.34	19	F	Clostridiaceae	0
wood_SRR1749044	MetaSPAdes	MetaBAT	MT.7	c__Gammaproteobacteria (UID4445)	228	583	244	128	416	38	1	0	0	84.36	6.22	73.17	0		G	Pseudomonas	0
wood_SRR1749044	MetaSPAdes	MetaBAT	MT.3	o__Flavobacteriales (UID2815)	123	324	204	144	178	2	0	0	0	63.89	0.74	0	0		F	Flavobacteriaceae	0
wood_SRR1749044	MetaSPAdes	MaxBin	MB.003	k__Bacteria (UID203)	5449	104	58	2	79	16	7	0	0	98.28	8.03	21.62	0		C	Gammaproteobacteria	0
wood_SRR1749044	MetaSPAdes	MaxBin	MB.006	g__Clostridium (UID1380)	44	404	145	5	390	9	0	0	0	97.1	1.55	11.11	1	21	F	Clostridiaceae	1
wood_SRR1749044	MetaSPAdes	MaxBin	MB.001	c__Gammaproteobacteria (UID4445)	228	583	244	36	500	46	1	0	0	93.02	8.22	81.63	0		F	Pseudomonadaceae	0
wood_SRR1749044	MetaSPAdes	CONCOCT	CC.1	f__Enterobacteriaceae (UID5124)	134	1173	336	6	1165	2	0	0	0	99.17	0.33	0	0.67	19	F	Enterobacteriaceae	0
wood_SRR1749044	MetaSPAdes	CONCOCT	CC.5	g__Clostridium (UID1380)	44	404	145	6	393	5	0	0	0	97.08	1.14	20	1	21	F	Clostridiaceae	1
wood_SRR1749044	MetaSPAdes	CONCOCT	CC.4	o__Flavobacteriales (UID2815)	123	324	204	42	270	12	0	0	0	92.29	4.21	8.33	0	19	F	Flavobacteriaceae	0
metal_SRR1749150	Megahit	MetaBAT	MT.6	o__Lactobacillales (UID374)	471	348	189	0	347	1	0	0	0	100	0.26	0	0	18	F	Leuconostocaceae	0
metal_SRR1749150	Megahit	MetaBAT	MT.9	o__Clostridiales (UID1120)	304	250	143	1	247	2	0	0	0	99.3	1.4	50	0.34	18	F	Peptostreptococcaceae	0
metal_SRR1749150	Megahit	MetaBAT	MT.8	c__Gammaproteobacteria (UID4445)	228	583	244	48	532	3	0	0	0	98.62	0.29	33.33	0	18	F	Pseudomonadaceae	0
metal_SRR1749150	Megahit	MetaBAT	MT.10	f__Comamonadaceae (UID4119)	39	693	323	63	623	6	0	0	1	91.56	1.12	0	0	15	F	Comamonadaceae	0
metal_SRR1749150	Megahit	MetaBAT	MT.7	o__Clostridiales (UID1120)	304	250	143	34	209	7	0	0	0	89.28	3.85	0	0		C	Clostridia	0
metal_SRR1749150	Megahit	MetaBAT	MT.5	k__Bacteria (UID203)	5449	104	58	48	56	0	0	0	0	83.1	0	0	0		F	Xanthomonadaceae	0
metal_SRR1749150	Megahit	MetaBAT	MT.4	k__Bacteria (UID203)	5449	104	58	51	52	1	0	0	0	75.17	1.72	100	0		G	Pseudomonas	0
metal_SRR1749150	Megahit	MetaBAT	MT.3	k__Bacteria (UID203)	5449	104	58	61	41	2	0	0	0	65	3.45	100	0		F	Xanthomonadaceae	0
metal_SRR1749150	Megahit	MaxBin	MB.009	o__Lactobacillales (UID374)	471	348	189	0	329	19	0	0	0	100	4.18	0	0	19	K	Bacteria	0
metal_SRR1749150	Megahit	MaxBin	MB.003	c__Gammaproteobacteria (UID4445)	228	583	244	3	573	7	0	0	0	99.77	0.34	14.29	0.67	20	C	Gammaproteobacteria	0
metal_SRR1749150	Megahit	MaxBin	MB.001	f__Xanthomonadaceae (UID4214)	55	659	290	8	639	12	0	0	0	99.51	2.13	50	0.67	19	F	Xanthomonadaceae	0
metal_SRR1749150	Megahit	MaxBin	MB.006	o__Clostridiales (UID1120)	304	250	143	1	244	5	0	0	0	99.3	3.5	20	0.34	18	F	Peptostreptococcaceae	0
metal_SRR1749150	Megahit	MaxBin	MB.002	o__Clostridiales (UID1120)	304	250	143	2	240	8	0	0	0	99.07	4.55	12.5	0.34	18	C	Clostridia	0
metal_SRR1749150	Megahit	MaxBin	MB.005	c__Gammaproteobacteria (UID4445)	228	583	244	101	444	38	0	0	0	88.25	4.18	10.53	0		C	Gammaproteobacteria	0
metal_SRR1749150	Megahit	MaxBin	MB.010	k__Bacteria (UID203)	5449	104	58	54	50	0	0	0	0	74.14	0	0	0		F	Comamonadaceae	0
metal_SRR1749150	Megahit	MaxBin	MB.007	k__Bacteria (UID203)	5449	104	58	63	36	5	0	0	0	66.72	8.62	100	0		F	Xanthomonadaceae	0
metal_SRR1749150	Megahit	MaxBin	MB.012	o__Clostridiales (UID1375)	50	332	124	135	191	5	1	0	0	63.14	3.99	12.5	0		N	NA	0
metal_SRR1749150	Megahit	CONCOCT	CC.11	o__Lactobacillales (UID374)	471	348	189	0	347	1	0	0	0	100	0.26	0	0	18	F	Leuconostocaceae	0
metal_SRR1749150	Megahit	CONCOCT	CC.18	o__Clostridiales (UID1120)	304	250	143	1	246	3	0	0	0	99.3	2.1	33.33	0.34	18	F	Peptostreptococcaceae	0
metal_SRR1749150	Megahit	CONCOCT	CC.1	o__Clostridiales (UID1120)	304	250	143	2	241	7	0	0	0	99.07	3.85	14.29	0.34	18	C	Clostridia	0
metal_SRR1749150	Megahit	CONCOCT	CC.12	f__Xanthomonadaceae (UID4214)	55	659	290	45	605	9	0	0	0	97.5	1.6	55.56	0	18	F	Xanthomonadaceae	0
metal_SRR1749150	Megahit	CONCOCT	CC.2	f__Comamonadaceae (UID4119)	39	693	323	18	666	8	0	0	1	96.63	1.5	5.56	0	20	F	Comamonadaceae	0
metal_SRR1749150	Megahit	CONCOCT	CC.8	o__Clostridiales (UID1375)	50	332	124	131	193	7	1	0	0	65.08	4.31	30	0		N	NA	0
metal_SRR1749150	Megahit	CONCOCT	CC.6	k__Bacteria (UID203)	5449	104	58	61	40	3	0	0	0	64.14	4.31	66.67	0		F	Xanthomonadaceae	0
metal_SRR1749150	SPAdes	MetaBAT	MT.7	o__Lactobacillales (UID374)	471	348	189	0	347	1	0	0	0	100	0.26	0	1	19	F	Leuconostocaceae	1
metal_SRR1749150	SPAdes	MetaBAT	MT.5	f__Xanthomonadaceae (UID4214)	55	659	290	2	654	3	0	0	0	99.57	0.42	33.33	1	20	F	Xanthomonadaceae	1
metal_SRR1749150	SPAdes	MetaBAT	MT.4	o__Clostridiales (UID1120)	304	250	143	1	247	2	0	0	0	99.3	1.4	0	1	18	F	Peptostreptococcaceae	1
metal_SRR1749150	SPAdes	MetaBAT	MT.10	c__Gammaproteobacteria (UID4445)	228	583	244	43	495	45	0	0	0	97.57	6.68	51.11	0		F	Pseudomonadaceae	0
metal_SRR1749150	SPAdes	MetaBAT	MT.3	f__Comamonadaceae (UID4119)	39	693	323	21	663	8	0	0	1	96.12	1.32	0	0	21	F	Comamonadaceae	0
metal_SRR1749150	SPAdes	MetaBAT	MT.12	o__Clostridiales (UID1120)	304	250	143	55	189	6	0	0	0	78.79	3.15	0	0		C	Clostridia	0
metal_SRR1749150	SPAdes	MetaBAT	MT.9	k__Bacteria (UID203)	5449	104	58	50	53	1	0	0	0	76.9	1.72	0	0		G	Pseudomonas	0
metal_SRR1749150	SPAdes	MetaBAT	MT.8	k__Bacteria (UID203)	5449	104	58	60	44	0	0	0	0	66.38	0	0	0		F	Xanthomonadaceae	0
metal_SRR1749150	SPAdes	MaxBin	MB.001	f__Xanthomonadaceae (UID4214)	55	659	290	2	654	3	0	0	0	99.57	0.42	33.33	1	20	F	Xanthomonadaceae	1
metal_SRR1749150	SPAdes	MaxBin	MB.005	o__Clostridiales (UID1120)	304	250	143	1	242	7	0	0	0	99.3	4.9	0	2	18	O	Clostridiales	1
metal_SRR1749150	SPAdes	MaxBin	MB.002	o__Clostridiales (UID1120)	304	250	143	2	241	7	0	0	0	99.07	3.85	0	0.67	21	C	Clostridia	0
metal_SRR1749150	SPAdes	MaxBin	MB.007	f__Comamonadaceae (UID4119)	39	693	323	30	647	15	0	0	1	97.42	2.23	0	0.34	20	F	Comamonadaceae	0
metal_SRR1749150	SPAdes	MaxBin	MB.009	o__Clostridiales (UID1375)	50	332	124	73	255	4	0	0	0	77.98	1.66	0	0		N	NA	0
metal_SRR1749150	SPAdes	MaxBin	MB.006	k__Bacteria (UID203)	5449	104	58	60	44	0	0	0	0	68.1	0	0	0		F	Xanthomonadaceae	0
metal_SRR1749150	SPAdes	CONCOCT	CC.6	o__Lactobacillales (UID374)	471	348	189	0	347	1	0	0	0	100	0.26	0	1	19	F	Leuconostocaceae	1
metal_SRR1749150	SPAdes	CONCOCT	CC.15	o__Clostridiales (UID1120)	304	250	143	2	241	7	0	0	0	99.07	3.85	0	0.67	21	C	Clostridia	0
metal_SRR1749150	SPAdes	CONCOCT	CC.4	f__Comamonadaceae (UID4119)	39	693	323	11	673	8	0	0	1	97.57	1.32	0	1	22	F	Comamonadaceae	1
metal_SRR1749150	SPAdes	CONCOCT	CC.10	p__Bacteroidetes (UID2605)	350	316	210	111	185	19	0	1	0	62.44	5.01	0	0		K	Bacteria	0
metal_SRR1749150	SPAdes	CONCOCT	CC.12	o__Lactobacillales (UID544)	293	474	266	223	230	21	0	0	0	51.4	4.01	42.86	0		K	Bacteria	0
metal_SRR1749150	MetaSPAdes	MetaBAT	MT.2	o__Lactobacillales (UID374)	471	348	189	0	347	1	0	0	0	100	0.26	0	1	21	F	Leuconostocaceae	1
metal_SRR1749150	MetaSPAdes	MetaBAT	MT.12	f__Xanthomonadaceae (UID4214)	55	659	290	2	655	2	0	0	0	99.57	0.39	0	0	19	F	Xanthomonadaceae	0
metal_SRR1749150	MetaSPAdes	MetaBAT	MT.8	c__Gammaproteobacteria (UID4445)	228	583	244	41	538	4	0	0	0	97.98	0.53	25	0.67	19	F	Pseudomonadaceae	0
metal_SRR1749150	MetaSPAdes	MetaBAT	MT.11	o__Clostridiales (UID1120)	304	250	143	35	213	2	0	0	0	97.9	1.4	0	0	17	F	Peptostreptococcaceae	0
metal_SRR1749150	MetaSPAdes	MetaBAT	MT.1	f__Comamonadaceae (UID4119)	39	693	323	13	672	7	0	0	1	97.77	1.17	0	0	21	F	Comamonadaceae	0
metal_SRR1749150	MetaSPAdes	MetaBAT	MT.10	k__Bacteria (UID203)	5449	104	58	45	59	0	0	0	0	83.79	0	0	0		G	Pseudomonas	0
metal_SRR1749150	MetaSPAdes	MetaBAT	MT.7	k__Bacteria (UID203)	5449	104	58	56	47	1	0	0	0	72.41	1.72	0	0		O	Clostridiales	0
metal_SRR1749150	MetaSPAdes	MetaBAT	MT.6	k__Bacteria (UID203)	5449	104	58	65	39	0	0	0	0	61.21	0	0	0		F	Xanthomonadaceae	0
metal_SRR1749150	MetaSPAdes	MaxBin	MB.001	f__Xanthomonadaceae (UID4214)	55	659	290	2	655	2	0	0	0	99.57	0.39	0	1	20	F	Xanthomonadaceae	1
metal_SRR1749150	MetaSPAdes	MaxBin	MB.005	o__Clostridiales (UID1120)	304	250	143	1	242	7	0	0	0	99.3	4.9	0	0.67	17	O	Clostridiales	0
metal_SRR1749150	MetaSPAdes	MaxBin	MB.002	o__Clostridiales (UID1120)	304	250	143	2	241	7	0	0	0	99.07	3.85	0	1	21	C	Clostridia	1
metal_SRR1749150	MetaSPAdes	MaxBin	MB.007	f__Comamonadaceae (UID4119)	39	693	323	35	644	13	0	0	1	96.75	2	0	0	18	F	Comamonadaceae	0
metal_SRR1749150	MetaSPAdes	MaxBin	MB.003	k__Bacteria (UID203)	5449	104	58	2	83	15	4	0	0	96.55	5.55	59.26	0		C	Gammaproteobacteria	0
metal_SRR1749150	MetaSPAdes	MaxBin	MB.009	o__Clostridiales (UID1375)	50	332	124	71	255	6	0	0	0	77.15	2.66	33.33	0		N	NA	0
metal_SRR1749150	MetaSPAdes	MaxBin	MB.006	k__Bacteria (UID203)	5449	104	58	66	36	2	0	0	0	61.21	3.45	100	0		F	Xanthomonadaceae	0
metal_SRR1749150	MetaSPAdes	CONCOCT	CC.13	o__Clostridiales (UID1120)	304	250	143	2	242	6	0	0	0	99.07	3.15	0	0.67	21	C	Clostridia	0
metal_SRR1749150	MetaSPAdes	CONCOCT	CC.15	f__Comamonadaceae (UID4119)	39	693	323	10	675	7	0	0	1	97.88	1.17	0	0	21	F	Comamonadaceae	0
metal_SRR1749150	MetaSPAdes	CONCOCT	CC.5	o__Clostridiales (UID1375)	50	332	124	64	257	11	0	0	0	79.45	3.51	18.18	0		N	NA	0
metal_SRR1749150	MetaSPAdes	CONCOCT	CC.14	p__Bacteroidetes (UID2605)	350	316	210	110	186	19	0	1	0	61.9	5.04	0	0		K	Bacteria	0
metal_plastic_SRR1749832	Megahit	MetaBAT	MT.7	o__Actinomycetales (UID1663)	488	308	183	0	307	1	0	0	0	100	0.27	100	0.34	20	O	Actinomycetales	0
metal_plastic_SRR1749832	Megahit	MetaBAT	MT.2	o__Pseudomonadales (UID4679)	87	674	364	1	670	3	0	0	0	99.91	0.69	0	0.34	21	G	Psychrobacter	0
metal_plastic_SRR1749832	Megahit	MetaBAT	MT.1	f__Xanthomonadaceae (UID4214)	55	659	290	53	605	1	0	0	0	98.97	0.05	0	0	19	S	Stenotrophomonas maltophilia	0
metal_plastic_SRR1749832	Megahit	MetaBAT	MT.5	o__Clostridiales (UID1120)	304	249	142	2	242	4	1	0	0	98.59	3.76	0	0	17	P	Firmicutes	0
metal_plastic_SRR1749832	Megahit	MetaBAT	MT.3	c__Bacilli (UID256)	765	275	151	14	247	14	0	0	0	91.83	6.4	0	0		C	Bacilli	0
metal_plastic_SRR1749832	Megahit	MetaBAT	MT.4	c__Bacilli (UID257)	764	273	151	29	242	2	0	0	0	86.87	0.66	50	0		C	Bacilli	0
metal_plastic_SRR1749832	Megahit	MaxBin	MB.002	o__Actinomycetales (UID1663)	488	308	183	0	304	4	0	0	0	100	1.64	25	0.34	21	O	Actinomycetales	0
metal_plastic_SRR1749832	Megahit	MaxBin	MB.001	f__Xanthomonadaceae (UID4214)	55	659	290	0	658	1	0	0	0	100	0.05	0	0.67	21	S	Stenotrophomonas maltophilia	0
metal_plastic_SRR1749832	Megahit	MaxBin	MB.003	o__Pseudomonadales (UID4679)	87	674	364	1	670	2	1	0	0	99.91	0.82	0	0.67	20	G	Psychrobacter	0
metal_plastic_SRR1749832	Megahit	MaxBin	MB.004	o__Clostridiales (UID1120)	304	249	142	2	242	4	1	0	0	98.59	3.76	0	0.34	19	P	Firmicutes	0
metal_plastic_SRR1749832	Megahit	MaxBin	MB.005	c__Bacilli (UID256)	765	275	151	9	251	14	1	0	0	94.04	7.84	0	0		C	Bacilli	0
metal_plastic_SRR1749832	Megahit	MaxBin	MB.006	c__Bacilli (UID257)	764	273	151	18	229	26	0	0	0	90.29	7.92	26.92	0		C	Bacilli	0
metal_plastic_SRR1749832	Megahit	CONCOCT	CC.9	o__Actinomycetales (UID1663)	488	308	183	0	304	4	0	0	0	100	1.64	25	0.34	21	O	Actinomycetales	0
metal_plastic_SRR1749832	Megahit	CONCOCT	CC.1	f__Xanthomonadaceae (UID4214)	55	659	290	0	658	1	0	0	0	100	0.05	0	0	20	S	Stenotrophomonas maltophilia	0
metal_plastic_SRR1749832	Megahit	CONCOCT	CC.3	o__Pseudomonadales (UID4679)	87	674	364	1	670	2	1	0	0	99.91	0.82	0	0.34	20	G	Psychrobacter	0
metal_plastic_SRR1749832	Megahit	CONCOCT	CC.17	o__Clostridiales (UID1120)	304	249	142	2	242	4	1	0	0	98.59	3.76	0	0	17	P	Firmicutes	0
metal_plastic_SRR1749832	SPAdes	MetaBAT	MT.8	o__Actinomycetales (UID1663)	488	308	183	0	304	4	0	0	0	100	0.91	25	0.67	21	O	Actinomycetales	0
metal_plastic_SRR1749832	SPAdes	MetaBAT	MT.2	f__Xanthomonadaceae (UID4214)	55	659	290	0	658	1	0	0	0	100	0.05	0	0.34	20	S	Stenotrophomonas maltophilia	0
metal_plastic_SRR1749832	SPAdes	MetaBAT	MT.6	o__Pseudomonadales (UID4679)	87	674	364	1	670	2	1	0	0	99.91	0.82	0	0.34	20	G	Psychrobacter	0
metal_plastic_SRR1749832	SPAdes	MetaBAT	MT.7	o__Clostridiales (UID1120)	304	249	142	2	242	4	1	0	0	98.59	3.76	0	1	19	P	Firmicutes	1
metal_plastic_SRR1749832	SPAdes	MetaBAT	MT.4	c__Bacilli (UID256)	765	275	151	9	249	17	0	0	0	94.04	6.51	5.88	0		C	Bacilli	0
metal_plastic_SRR1749832	SPAdes	MetaBAT	MT.5	c__Bacilli (UID257)	764	273	151	23	246	4	0	0	0	86.98	1.66	50	0		C	Bacilli	0
metal_plastic_SRR1749832	SPAdes	MaxBin	MB.002	o__Actinomycetales (UID1663)	488	308	183	0	302	6	0	0	0	100	1.73	16.67	0.67	21	O	Actinomycetales	0
metal_plastic_SRR1749832	SPAdes	MaxBin	MB.001	f__Xanthomonadaceae (UID4214)	55	659	290	0	658	1	0	0	0	100	0.05	0	1	21	S	Stenotrophomonas maltophilia	1
metal_plastic_SRR1749832	SPAdes	MaxBin	MB.003	o__Pseudomonadales (UID4679)	87	674	364	1	670	2	1	0	0	99.91	0.82	0	1	20	G	Psychrobacter	1
metal_plastic_SRR1749832	SPAdes	MaxBin	MB.004	o__Clostridiales (UID1120)	304	249	142	2	242	4	1	0	0	98.59	3.76	0	2	20	P	Firmicutes	1
metal_plastic_SRR1749832	SPAdes	MaxBin	MB.005	c__Bacilli (UID256)	765	275	151	8	245	21	1	0	0	94.7	8.94	4.17	0		N	NA	0
metal_plastic_SRR1749832	SPAdes	CONCOCT	CC.9	f__Xanthomonadaceae (UID4214)	55	659	290	0	658	1	0	0	0	100	0.05	0	0.34	20	S	Stenotrophomonas maltophilia	0
metal_plastic_SRR1749832	SPAdes	CONCOCT	CC.7	o__Actinomycetales (UID1663)	488	308	183	0	302	6	0	0	0	100	1.73	16.67	0.67	21	O	Actinomycetales	0
metal_plastic_SRR1749832	SPAdes	CONCOCT	CC.8	o__Pseudomonadales (UID4679)	87	674	364	1	670	2	1	0	0	99.91	0.82	0	0.34	20	G	Psychrobacter	0
metal_plastic_SRR1749832	SPAdes	CONCOCT	CC.2	o__Clostridiales (UID1120)	304	249	142	2	242	4	1	0	0	98.59	3.76	0	1	20	P	Firmicutes	1
metal_plastic_SRR1749832	MetaSPAdes	MetaBAT	MT.3	f__Xanthomonadaceae (UID4214)	55	659	290	0	658	1	0	0	0	100	0.05	0	0.34	20	S	Stenotrophomonas maltophilia	0
metal_plastic_SRR1749832	MetaSPAdes	MetaBAT	MT.2	o__Actinomycetales (UID1663)	488	308	183	0	307	1	0	0	0	100	0.27	100	0.34	21	O	Actinomycetales	0
metal_plastic_SRR1749832	MetaSPAdes	MetaBAT	MT.6	o__Pseudomonadales (UID4679)	87	674	364	1	670	2	1	0	0	99.91	0.82	0	0.34	20	G	Psychrobacter	0
metal_plastic_SRR1749832	MetaSPAdes	MetaBAT	MT.1	o__Clostridiales (UID1120)	304	249	142	2	242	4	1	0	0	98.59	3.76	0	0.34	17	P	Firmicutes	0
metal_plastic_SRR1749832	MetaSPAdes	MetaBAT	MT.4	c__Bacilli (UID256)	765	275	151	10	255	10	0	0	0	93.38	5.08	0	0		C	Bacilli	0
metal_plastic_SRR1749832	MetaSPAdes	MetaBAT	MT.7	c__Bacilli (UID257)	764	273	151	26	244	3	0	0	0	87.55	0.99	66.67	0		C	Bacilli	0
metal_plastic_SRR1749832	MetaSPAdes	MaxBin	MB.002	o__Actinomycetales (UID1663)	488	308	183	0	305	3	0	0	0	100	1.09	33.33	0.34	21	O	Actinomycetales	0
metal_plastic_SRR1749832	MetaSPAdes	MaxBin	MB.001	f__Xanthomonadaceae (UID4214)	55	659	290	0	658	1	0	0	0	100	0.05	0	3	21	S	Stenotrophomonas maltophilia	1
metal_plastic_SRR1749832	MetaSPAdes	MaxBin	MB.003	o__Pseudomonadales (UID4679)	87	674	364	1	670	2	1	0	0	99.91	0.82	0	1	20	G	Psychrobacter	1
metal_plastic_SRR1749832	MetaSPAdes	MaxBin	MB.004	o__Clostridiales (UID1120)	304	249	142	2	242	4	1	0	0	98.59	3.76	0	1	19	P	Firmicutes	1
metal_plastic_SRR1749832	MetaSPAdes	MaxBin	MB.005	c__Bacilli (UID256)	765	275	151	9	251	14	1	0	0	94.04	7.51	0	0		N	NA	0
metal_plastic_SRR1749832	MetaSPAdes	CONCOCT	CC.5	o__Actinomycetales (UID1663)	488	308	183	0	304	4	0	0	0	100	1.64	25	0.34	21	O	Actinomycetales	0
metal_plastic_SRR1749832	MetaSPAdes	CONCOCT	CC.18	f__Xanthomonadaceae (UID4214)	55	659	290	0	658	1	0	0	0	100	0.05	0	0.34	20	S	Stenotrophomonas maltophilia	0
metal_plastic_SRR1749832	MetaSPAdes	CONCOCT	CC.7	o__Pseudomonadales (UID4679)	87	674	364	1	670	2	1	0	0	99.91	0.82	0	0.34	20	G	Psychrobacter	0
metal_plastic_SRR1749832	MetaSPAdes	CONCOCT	CC.4	o__Clostridiales (UID1120)	304	249	142	2	242	4	1	0	0	98.59	3.76	0	0.34	17	P	Firmicutes	0

## Sheet: Gold Standard Bin Statistics
Sample	Assembler	Binner	Bin ID	Marker lineage (CheckM)	# genomes	#markers	#marker sets	0	1	2	3	4	5+	Completeness	Contamination	Strain heterogeneity	Copy number of 5S,16S,23S rRNAs	Nr of different tRNAs	Taxonomic level of lowest consenus (Phylogeny AMPHORA)	Phylogenetic Inference AMPHORA)	filter	High-quality genome drafts	Medium-quality genome drafts	Sum medium/high-quality genome drafts/Combination		Phylogenetic Inference by AMPHORA per taxonomic level and assembler/binner Combination
1A	Megahit	CONCOCT	CC.49	o__Actinomycetales (UID1530)	622	259	152	115	123	19	2	0	0	50.63	7.97	0			O	Actinomycetales	0	Megahit/MetaBAT	Megahit/MetaBAT			MH= Megahit; MSP = MetaSPAdes; SP = SPAdes; CC = CONCOCT; MB = MaxBin; MT = MetaBAT
1B	Megahit	MetaBAT	MT.5	o__Actinomycetales (UID1530)	622	257	152	93	159	5	0	0	0	72.59	1.54	0			F	Micrococcaceae	0	0	20	20
1B	Megahit	CONCOCT	CC.18	k__Bacteria (UID203)	5449	104	58	58	41	5	0	0	0	61.94	3.1	40			F	Micrococcaceae	0	Megahit/MaxBin	Megahit/MaxBin			High-quality drafts
1B	SPAdes	CONCOCT	CC.9	o__Actinomycetales (UID1530)	622	257	152	36	191	30	0	0	0	85.49	9.48	20			O	Actinomycetales	0	0	11	11			N	K	P	C	O	F	G	S		Total
1B	MetaSPAdes	MetaBAT	MT.3	o__Actinomycetales (UID1530)	622	257	152	61	187	9	0	0	0	82.53	1.86	33.33			N	NA	0	Megahit/CONCOCT	Megahit/CONCOCT			MH_CC	0	0	0	0	0	0	0	0		0
1B	MetaSPAdes	CONCOCT	CC.28	o__Actinomycetales (UID1530)	622	257	151	58	187	12	0	0	0	83.66	3.97	25			N	NA	0	0	18	18		MH_MB	0	0	0	0	0	0	0	0		0
1B	MetaSPAdes	CONCOCT	CC.31	o__Actinomycetales (UID1663)	488	308	183	154	144	10	0	0	0	50.76	4.01	0			O	Actinomycetales	0					MH_MT	0	0	0	0	0	0	0	0		0
grip_SRR3546361	Megahit	MetaBAT	MT.2	o__Actinomycetales (UID1530)	622	259	152	59	196	4	0	0	0	75.47	1.54	100			S	Propionibacterium	0	SPAdes/MetaBAT	SPAdes/MetaBAT			MSP_CC	0	0	0	0	0	1	0	1		2
grip_SRR3546361	Megahit	MetaBAT	MT.4	f__Actinomycetaceae (UID1531)	42	420	211	142	273	5	0	0	0	62.45	0.85	0			C	Actinobacteria	0	5	11	16		MSP_MB	0	0	0	0	0	0	0	0		0
grip_SRR3546361	Megahit	MaxBin	MB.004	f__Actinomycetaceae (UID1531)	42	420	211	71	320	28	1	0	0	80.26	9.24	0			C	Actinobacteria	0	SPAdes/MaxBin	SPAdes/MaxBin			MSP_MT	0	0	0	0	0	1	1	0		2
grip_SRR3546361	Megahit	CONCOCT	CC.1	f__Actinomycetaceae (UID1531)	42	420	211	175	226	19	0	0	0	57.06	4.6	0			C	Actinobacteria	0	0	11	11		SP_CC	0	0	0	0	1	2	0	0		3
grip_SRR3546361	SPAdes	MetaBAT	MT.2	f__Actinomycetaceae (UID1531)	42	420	211	116	297	7	0	0	0	65.62	2.19	0			C	Actinobacteria	0	SPAdes/CONCOCT	SPAdes/CONCOCT			SP_MB	0	0	0	0	0	0	0	0		0
grip_SRR3546361	SPAdes	MaxBin	MB.003	f__Actinomycetaceae (UID1531)	42	420	211	68	326	25	1	0	0	79.73	5.96	7.14			C	Actinobacteria	0	3	18	21		SP_MT	0	0	0	0	1	1	0	3		5
grip_SRR3546361	SPAdes	CONCOCT	CC.6	f__Actinomycetaceae (UID1531)	42	420	211	95	306	19	0	0	0	71.42	4.13	0			C	Actinobacteria	0
grip_SRR3546361	SPAdes	CONCOCT	CC.4	o__Actinomycetales (UID1530)	622	259	152	107	147	5	0	0	0	65.9	2.63	40			G	Propionibacterium	0	MetaSPAdes/MetaBAT	MetaSPAdes/MetaBAT			Medium-quality drafts
grip_SRR3546361	SPAdes	CONCOCT	CC.1	k__Bacteria (UID203)	5449	104	58	67	33	4	0	0	0	50.82	4.47	0			O	Actinomycetales	0	2	15	17			N	K	P	C	O	F	G	S
grip_SRR3546361	MetaSPAdes	MetaBAT	MT.2	f__Actinomycetaceae (UID1531)	42	420	211	120	296	4	0	0	0	66.34	1.17	0			C	Actinobacteria	0	MetaSPAdes/MaxBin	MetaSPAdes/MaxBin			MH_CC	2	0	0	4	3	5	2	2		18
grip_SRR3546361	MetaSPAdes	MaxBin	MB.003	f__Actinomycetaceae (UID1531)	42	420	211	65	330	23	2	0	0	81.47	6.07	6.9			C	Actinobacteria	0	0	13	13		MH_MB	1	1	2	2	1	2	1	1		11
grip_SRR3546361	MetaSPAdes	MaxBin	MB.004	o__Actinomycetales (UID1530)	622	259	152	88	148	23	0	0	0	67.7	9.05	8.7			O	Actinomycetales	0	MetaSPAdes/CONCOCT	MetaSPAdes/CONCOCT			MH_MT	0	0	0	3	1	7	4	5		20
grip_SRR3546361	MetaSPAdes	CONCOCT	CC.2	f__Actinomycetaceae (UID1531)	42	420	211	54	343	23	0	0	0	82.81	5.28	8.7			C	Actinobacteria	0	2	17	19		MSP_CC	4	0	1	2	4	3	1	2		17
grip_SRR3546361	MetaSPAdes	CONCOCT	CC.14	o__Actinomycetales (UID1530)	622	259	152	101	154	4	0	0	0	66.71	2.63	50			F	Propionibacteriaceae	0					MSP_MB	2	1	1	1	3	2	1	2		13
grip_SRR3546361	MetaSPAdes	CONCOCT	CC.10	k__Bacteria (UID203)	5449	104	58	69	35	0	0	0	0	50.31	0	0			O	Actinomycetales	0	Total high-quality genome drafts	Total medium-quality genome drafts	Total		MSP_MT	1	0	0	2	3	3	3	3		15
pole_SRR3545898	Megahit	MetaBAT	MT.1	o__Actinomycetales (UID1530)	622	259	152	28	216	13	2	0	0	87.34	5.99	84.21			S	Propionibacterium acnes	0	12	134	146		SP_CC	4	1	0	3	4	1	3	2		18
pole_SRR3545898	SPAdes	MetaBAT	MT.1	o__Actinomycetales (UID1530)	622	259	152	1	245	13	0	0	0	99.34	4.18	84.62	1	20	S	Propionibacterium acnes	1					SP_MB	2	0	0	3	1	2	1	2		11
pole_SRR3545898	SPAdes	MaxBin	MB.002	o__Actinomycetales (UID1530)	622	259	152	0	238	21	0	0	0	100	7.47	85.71			S	Propionibacterium acnes	0					SP_MT	0	0	0	3	0	3	3	2		11
pole_SRR3545898	SPAdes	CONCOCT	CC.7	o__Actinomycetales (UID1530)	622	259	152	0	231	23	4	1	0	100	8.28	39.02			K	Bacteria	0
pole_SRR3545898	MetaSPAdes	MetaBAT	MT.1	o__Actinomycetales (UID1530)	622	259	152	8	236	15	0	0	0	95.07	5.15	93.33			S	Propionibacterium acnes	0															146
pole_SRR3545898	MetaSPAdes	MaxBin	MB.001	o__Actinomycetales (UID1530)	622	259	152	2	232	25	0	0	0	98.68	8.31	84			S	Propionibacterium acnes	0
pole_SRR3545898	MetaSPAdes	CONCOCT	CC.0	o__Actinomycetales (UID1530)	622	259	152	6	235	17	1	0	0	96.05	6.25	80			S	Propionibacterium acnes	0
seatback_SRR3545919	Megahit	MetaBAT	MT.1	o__Lactobacillales (UID544)	293	475	267	33	436	6	0	0	0	96.88	1.21	50	0.34	16	G	Streptococcus	0
seatback_SRR3545919	Megahit	MetaBAT	MT.4	f__Micrococcaceae (UID1623)	39	457	218	14	440	3	0	0	0	95.95	0.8	33.33	0	20	S	Propionibacterium acnes	0
seatback_SRR3545919	Megahit	MetaBAT	MT.3	o__Actinomycetales (UID1530)	622	259	152	35	212	11	1	0	0	85.42	5.24	71.43			S	Micrococcus luteus	0
seatback_SRR3545919	Megahit	MetaBAT	MT.2	f__Neisseriaceae (UID3890)	69	657	443	121	531	5	0	0	0	84.29	0.85	80			G	Neisseria	0
seatback_SRR3545919	Megahit	MaxBin	MB.005	f__Micrococcaceae (UID1623)	39	457	218	9	416	30	2	0	0	97.94	6.89	5.56			O	Actinomycetales	0
seatback_SRR3545919	Megahit	MaxBin	MB.004	f__Neisseriaceae (UID3890)	69	657	443	44	578	34	1	0	0	95.36	5.46	45.95			K	Bacteria	0
seatback_SRR3545919	Megahit	CONCOCT	CC.14	o__Lactobacillales (UID544)	293	475	267	16	451	8	0	0	0	99.69	1.58	50	0.34	17	G	Streptococcus	0
seatback_SRR3545919	Megahit	CONCOCT	CC.18	f__Micrococcaceae (UID1623)	39	457	218	12	441	4	0	0	0	96.87	1.26	25	0	20	S	Micrococcus luteus	0
seatback_SRR3545919	Megahit	CONCOCT	CC.8	f__Neisseriaceae (UID3890)	69	657	443	42	602	13	0	0	0	94.62	2.16	84.62	0	19	F	Neisseria	0
seatback_SRR3545919	Megahit	CONCOCT	CC.1	k__Bacteria (UID203)	5449	104	58	41	46	14	2	1	0	54.65	6.61	57.69			C	Bacilli	0
seatback_SRR3545919	SPAdes	MetaBAT	MT.1	o__Actinomycetales (UID1530)	622	259	152	5	242	12	0	0	0	98.25	4.73	83.33	1	20	S	Propionibacterium acnes	1
seatback_SRR3545919	SPAdes	MetaBAT	MT.3	f__Micrococcaceae (UID1623)	39	457	218	22	429	6	0	0	0	94.62	1.01	16.67	0.67	19	S	Micrococcus luteus	0
seatback_SRR3545919	SPAdes	MetaBAT	MT.2	f__Neisseriaceae (UID3890)	69	657	443	76	579	2	0	0	0	90.34	0.34	50	0.34	18	G	Neisseria	0
seatback_SRR3545919	SPAdes	MaxBin	MB.004	f__Micrococcaceae (UID1623)	39	457	218	10	406	38	3	0	0	97.18	9.23	6.38			N	NA	0
seatback_SRR3545919	SPAdes	MaxBin	MB.003	f__Neisseriaceae (UID3890)	69	657	443	37	585	35	0	0	0	96.3	5.29	14.29			N	NA	0
seatback_SRR3545919	SPAdes	CONCOCT	CC.15	o__Actinomycetales (UID1530)	622	259	152	1	243	15	0	0	0	99.78	6.37	86.67			S	Propionibacterium acnes	0
seatback_SRR3545919	SPAdes	CONCOCT	CC.30	o__Lactobacillales (UID544)	293	475	267	23	441	11	0	0	0	99.61	2.43	27.27	0	14	G	Streptococcus	0
seatback_SRR3545919	SPAdes	CONCOCT	CC.31	f__Neisseriaceae (UID3890)	69	657	443	20	631	6	0	0	0	97.46	1.02	66.67			N	NA	0
seatback_SRR3545919	SPAdes	CONCOCT	CC.26	f__Micrococcaceae (UID1623)	39	457	218	12	438	7	0	0	0	96.56	1.13	28.57	0.67	19	O	Micrococcaceae	0
seatback_SRR3545919	SPAdes	CONCOCT	CC.3	k__Bacteria (UID203)	5449	104	58	32	51	18	3	0	0	63.3	7.84	55.56			N	NA	0
seatback_SRR3545919	MetaSPAdes	MetaBAT	MT.5	f__Micrococcaceae (UID1623)	39	457	218	14	438	5	0	0	0	96.3	1.22	20	0.34	20	O	Actinomycetales	0
seatback_SRR3545919	MetaSPAdes	MetaBAT	MT.4	o__Actinomycetales (UID1530)	622	259	152	8	239	12	0	0	0	96.16	5	91.67	0.34	20	S	Propionibacterium acnes	0
seatback_SRR3545919	MetaSPAdes	MetaBAT	MT.1	o__Lactobacillales (UID544)	293	475	267	52	419	4	0	0	0	94.05	0.94	50	0.34	8	G	Streptococcus	0
seatback_SRR3545919	MetaSPAdes	MetaBAT	MT.2	f__Neisseriaceae (UID3890)	69	657	443	81	574	2	0	0	0	87.98	0.34	50			G	Neisseria	0
seatback_SRR3545919	MetaSPAdes	MaxBin	MB.005	f__Micrococcaceae (UID1623)	39	457	218	9	407	40	1	0	0	97.63	9.12	2.33			O	Actinomycetales	0
seatback_SRR3545919	MetaSPAdes	MaxBin	MB.003	f__Neisseriaceae (UID3890)	69	657	443	42	583	32	0	0	0	95.74	5.31	18.75			N	NA	0
seatback_SRR3545919	MetaSPAdes	MaxBin	MB.002	o__Lactobacillales (UID544)	293	475	267	42	408	25	0	0	0	94.68	5.6	16			K	Bacteria	0
seatback_SRR3545919	MetaSPAdes	MaxBin	MB.004	g__Streptococcus (UID576)	61	704	251	282	363	52	7	0	0	55.21	7.05	28.77			N	NA	0
seatback_SRR3545919	MetaSPAdes	CONCOCT	CC.15	o__Lactobacillales (UID544)	293	475	267	24	443	8	0	0	0	99.48	1.87	50	0.34	17	G	Streptococcus	0
seatback_SRR3545919	MetaSPAdes	CONCOCT	CC.12	o__Actinomycetales (UID1530)	622	259	152	2	243	14	0	0	0	99.12	6.32	92.86			S	Propionibacterium acnes	0
seatback_SRR3545919	MetaSPAdes	CONCOCT	CC.21	f__Micrococcaceae (UID1623)	39	457	218	11	440	6	0	0	0	97.06	1.68	16.67	0.34	20	O	Actinomycetales	0
seatback_SRR3545919	MetaSPAdes	CONCOCT	CC.14	f__Neisseriaceae (UID3890)	69	657	443	26	623	8	0	0	0	95.81	1.15	50	0	20	N	NA	0
touchscreen_SRR3546367	Megahit	MetaBAT	MT.1	o__Actinomycetales (UID1530)	622	259	152	67	178	14	0	0	0	78.63	5.97	92.86			S	Propionibacterium acnes	0
touchscreen_SRR3546367	SPAdes	MetaBAT	MT.1	o__Actinomycetales (UID1530)	622	259	152	0	248	11	0	0	0	100	4.14	81.82	1	21	S	Propionibacterium acnes	1
touchscreen_SRR3546367	MetaSPAdes	MetaBAT	MT.1	o__Actinomycetales (UID1530)	622	259	152	7	230	22	0	0	0	96.58	7.62	90.91			S	Propionibacterium acnes	0
wood_SRR1749044	Megahit	MetaBAT	MT.4	c__Gammaproteobacteria (UID4445)	228	583	244	59	520	4	0	0	0	98.13	0.79	50	0	18	F	Pseudomonadaceae	0
wood_SRR1749044	Megahit	MetaBAT	MT.1	f__Enterobacteriaceae (UID5124)	134	1173	336	60	1107	6	0	0	0	97.35	0.42	66.67	0.34	19	F	Enterobacteriaceae	0
wood_SRR1749044	Megahit	MetaBAT	MT.2	k__Bacteria (UID203)	5449	104	58	56	48	0	0	0	0	70	0	0			G	Pseudomonas	0
wood_SRR1749044	Megahit	MetaBAT	MT.3	k__Bacteria (UID203)	5449	104	58	62	42	0	0	0	0	59.83	0	0			F	Pseudomonadaceae	0
wood_SRR1749044	Megahit	MaxBin	MB.001	c__Gammaproteobacteria (UID4445)	228	583	244	3	575	5	0	0	0	99.56	1.2	40	0	20	F	Pseudomonadaceae	0
wood_SRR1749044	Megahit	MaxBin	MB.005	c__Gammaproteobacteria (UID4445)	228	583	244	84	474	25	0	0	0	91.58	3.88	36	0	18	F	Pseudomonadaceae	0
wood_SRR1749044	Megahit	MaxBin	MB.003	k__Bacteria (UID203)	5449	104	58	52	51	1	0	0	0	76.9	1.72	100			G	Pseudomonas	0
wood_SRR1749044	Megahit	CONCOCT	CC.7	f__Enterobacteriaceae (UID5124)	134	1173	336	6	1159	8	0	0	0	99.43	0.56	75	0.34	19	F	Enterobacteriaceae	0
wood_SRR1749044	Megahit	CONCOCT	CC.0	c__Gammaproteobacteria (UID4445)	228	583	244	170	404	9	0	0	0	72.03	1.44	55.56			F	Pseudomonadaceae	0
wood_SRR1749044	SPAdes	MetaBAT	MT.6	f__Enterobacteriaceae (UID5124)	134	1173	336	13	1157	3	0	0	0	98.58	0.21	33.33	0.34	19	F	Enterobacteriaceae	0
wood_SRR1749044	SPAdes	MetaBAT	MT.2	k__Bacteria (UID203)	5449	104	58	54	47	3	0	0	0	70	3.45	100			G	Pseudomonas	0
wood_SRR1749044	SPAdes	MaxBin	MB.001	c__Gammaproteobacteria (UID4445)	228	583	244	0	536	46	1	0	0	100	6.5	46.94			F	Pseudomonadaceae	0
wood_SRR1749044	SPAdes	MaxBin	MB.005	c__Gammaproteobacteria (UID4445)	228	583	244	127	423	33	0	0	0	84.23	6.48	18.18			F	Pseudomonadaceae	0
wood_SRR1749044	SPAdes	MaxBin	MB.003	k__Bacteria (UID203)	5449	104	58	49	50	5	0	0	0	76.9	6.9	60			G	Pseudomonas	0
wood_SRR1749044	SPAdes	CONCOCT	CC.12	f__Enterobacteriaceae (UID5124)	134	1173	336	4	1163	6	0	0	0	99.77	0.53	33.33	1	20	F	Enterobacteriaceae	1
wood_SRR1749044	MetaSPAdes	MetaBAT	MT.1	c__Gammaproteobacteria (UID4445)	228	583	244	25	515	43	0	0	0	99.18	5.32	48.84			F	Pseudomonadaceae	0
wood_SRR1749044	MetaSPAdes	MetaBAT	MT.3	k__Bacteria (UID203)	5449	104	58	54	47	3	0	0	0	70	3.45	100			G	Pseudomonas	0
wood_SRR1749044	MetaSPAdes	MaxBin	MB.001	c__Gammaproteobacteria (UID4445)	228	583	244	0	540	42	1	0	0	100	5.73	46.67			F	Pseudomonadaceae	0
wood_SRR1749044	MetaSPAdes	MaxBin	MB.005	c__Gammaproteobacteria (UID4445)	228	583	244	128	425	29	1	0	0	85.29	5.63	9.38			F	Pseudomonadaceae	0
wood_SRR1749044	MetaSPAdes	MaxBin	MB.003	k__Bacteria (UID203)	5449	104	58	50	49	5	0	0	0	75.17	6.9	60			G	Pseudomonas	0
wood_SRR1749044	MetaSPAdes	CONCOCT	CC.5	f__Enterobacteriaceae (UID5124)	134	1173	336	5	1164	4	0	0	0	99.47	0.36	25	0.67	20	F	Enterobacteriaceae	0
wood_SRR1749044	MetaSPAdes	CONCOCT	CC.6	k__Bacteria (UID203)	5449	104	58	67	36	1	0	0	0	51.04	1.72	100			F	Clostridiaceae	0
metal_SRR1749150	Megahit	MetaBAT	MT.8	o__Lactobacillales (UID374)	471	348	189	0	348	0	0	0	0	100	0	0	0	16	F	Leuconostocaceae	0
metal_SRR1749150	Megahit	MetaBAT	MT.10	c__Gammaproteobacteria (UID4445)	228	583	244	42	539	2	0	0	0	96.76	0.34	50	0	19	G	Pseudomonas	0
metal_SRR1749150	Megahit	MetaBAT	MT.9	o__Clostridiales (UID1120)	304	250	143	40	204	6	0	0	0	94.52	3.15	0	0	6	C	Clostridia	0
metal_SRR1749150	Megahit	MetaBAT	MT.7	k__Bacteria (UID203)	5449	104	58	54	49	1	0	0	0	75.86	1.72	100			F	Xanthomonadaceae	0
metal_SRR1749150	Megahit	MaxBin	MB.009	o__Lactobacillales (UID374)	471	348	189	0	338	10	0	0	0	100	0.96	0	0	18	P	Firmicutes	0
metal_SRR1749150	Megahit	MaxBin	MB.002	o__Clostridiales (UID1120)	304	250	143	17	224	9	0	0	0	97.8	4.62	11.11	1	7	C	Clostridia	0
metal_SRR1749150	Megahit	MaxBin	MB.006	k__Bacteria (UID203)	5449	104	58	58	40	6	0	0	0	68.26	8.62	0			N	NA	0
metal_SRR1749150	Megahit	CONCOCT	CC.11	o__Lactobacillales (UID374)	471	348	189	0	347	1	0	0	0	100	0.26	0	0	18	F	Leuconostocaceae	0
metal_SRR1749150	Megahit	CONCOCT	CC.19	c__Gammaproteobacteria (UID4445)	228	583	244	13	545	22	1	2	0	98.44	6.92	13.51			G	Pseudomonas	0
metal_SRR1749150	Megahit	CONCOCT	CC.21	o__Clostridiales (UID1120)	304	250	143	18	225	7	0	0	0	97.45	3.85	14.29	0	6	C	Clostridia	0
metal_SRR1749150	Megahit	CONCOCT	CC.3	k__Bacteria (UID203)	5449	104	58	61	43	0	0	0	0	59.25	0	0			O	Clostridiales	0
metal_SRR1749150	SPAdes	MetaBAT	MT.1	o__Lactobacillales (UID374)	471	348	189	5	343	0	0	0	0	98.94	0	0	1	18	F	Leuconostocaceae	1
metal_SRR1749150	SPAdes	MetaBAT	MT.11	o__Clostridiales (UID1120)	304	250	143	37	206	7	0	0	0	94.1	3.85	0	0.34	11	C	Clostridia	0
metal_SRR1749150	SPAdes	MetaBAT	MT.4	k__Bacteria (UID203)	5449	104	58	49	44	11	0	0	0	75	8.79	100			F	Xanthomonadaceae	0
metal_SRR1749150	SPAdes	MetaBAT	MT.6	k__Bacteria (UID203)	5449	104	58	61	43	0	0	0	0	65.52	0	0			G	Pseudomonas	0
metal_SRR1749150	SPAdes	MetaBAT	MT.2	k__Bacteria (UID203)	5449	104	58	63	41	0	0	0	0	59.12	0	0			F	Peptostreptococcaceae	0
metal_SRR1749150	SPAdes	MaxBin	MB.009	o__Lactobacillales (UID374)	471	348	189	0	319	29	0	0	0	100	6.18	0			O	Lactobacillales	0
metal_SRR1749150	SPAdes	MaxBin	MB.002	o__Clostridiales (UID1120)	304	250	143	12	228	10	0	0	0	97.95	4.76	0	0.34	11	C	Clostridia	0
metal_SRR1749150	SPAdes	CONCOCT	CC.1	o__Lactobacillales (UID374)	471	348	189	0	347	1	0	0	0	100	0.26	0	1	18	F	Leuconostocaceae	1
metal_SRR1749150	SPAdes	CONCOCT	CC.13	o__Clostridiales (UID1120)	304	250	143	11	229	10	0	0	0	98.3	4.41	0	0.34	11	C	Clostridia	0
metal_SRR1749150	SPAdes	CONCOCT	CC.5	k__Bacteria (UID203)	5449	104	58	62	40	2	0	0	0	60.85	3.45	0			O	Clostridiales	0
metal_SRR1749150	SPAdes	CONCOCT	CC.4	k__Bacteria (UID203)	5449	104	58	40	45	19	0	0	0	53.2	6.82	68.42			F	Xanthomonadaceae	0
metal_SRR1749150	MetaSPAdes	MetaBAT	MT.7	o__Lactobacillales (UID374)	471	348	189	0	348	0	0	0	0	100	0	0	1	20	F	Leuconostocaceae	1
metal_SRR1749150	MetaSPAdes	MetaBAT	MT.11	c__Gammaproteobacteria (UID4445)	228	583	244	27	554	2	0	0	0	98.63	0.27	0	1	21	G	Pseudomonas	1
metal_SRR1749150	MetaSPAdes	MetaBAT	MT.8	o__Clostridiales (UID1120)	304	250	143	52	191	7	0	0	0	88.58	3.85	0			C	Clostridia	0
metal_SRR1749150	MetaSPAdes	MetaBAT	MT.14	k__Bacteria (UID203)	5449	104	58	50	50	4	0	0	0	75.17	4.31	100			F	Xanthomonadaceae	0
metal_SRR1749150	MetaSPAdes	MetaBAT	MT.13	k__Bacteria (UID203)	5449	104	58	65	39	0	0	0	0	56.54	0	0			F	Peptostreptococcaceae	0
metal_SRR1749150	MetaSPAdes	MaxBin	MB.010	o__Lactobacillales (UID374)	471	348	189	0	322	26	0	0	0	100	6.45	0			O	Lactobacillales	0
metal_SRR1749150	MetaSPAdes	MaxBin	MB.002	o__Clostridiales (UID1120)	304	250	143	12	229	9	0	0	0	97.95	4.06	0	0	10	P	Firmicutes	0
metal_SRR1749150	MetaSPAdes	CONCOCT	CC.3	o__Lactobacillales (UID374)	471	348	189	0	347	1	0	0	0	100	0.26	0	1	20	F	Leuconostocaceae	1
metal_SRR1749150	MetaSPAdes	CONCOCT	CC.13	o__Clostridiales (UID1120)	304	250	143	11	229	10	0	0	0	98.3	4.41	0	0	10	P	Firmicutes	0
metal_SRR1749150	MetaSPAdes	CONCOCT	CC.16	k__Bacteria (UID203)	5449	104	58	62	39	3	0	0	0	60.85	4.31	0			O	Clostridiales	0
metal_plastic_SRR1749832	Megahit	MetaBAT	MT.5	o__Actinomycetales (UID1663)	488	308	183	2	306	0	0	0	0	99.45	0	0	0.34	21	O	Actinomycetales	0
metal_plastic_SRR1749832	Megahit	MetaBAT	MT.2	f__Xanthomonadaceae (UID4214)	55	659	290	56	602	1	0	0	0	98.45	0.17	100	0	19	F	Xanthomonadaceae	0
metal_plastic_SRR1749832	Megahit	MetaBAT	MT.3	k__Bacteria (UID203)	5449	104	58	61	41	2	0	0	0	58.93	2.59	0			C	Clostridia	0
metal_plastic_SRR1749832	Megahit	MaxBin	MB.001	f__Xanthomonadaceae (UID4214)	55	659	290	0	658	1	0	0	0	100	0.17	100	0	20	S	Stenotrophomonas maltophilia	0
metal_plastic_SRR1749832	Megahit	MaxBin	MB.003	k__Bacteria (UID203)	5449	104	58	46	53	5	0	0	0	76.6	6.9	0			P	Firmicutes	0
metal_plastic_SRR1749832	Megahit	CONCOCT	CC.7	f__Xanthomonadaceae (UID4214)	55	659	290	0	658	1	0	0	0	100	0.17	100	0	20	S	Stenotrophomonas maltophilia	0
metal_plastic_SRR1749832	Megahit	CONCOCT	CC.4	o__Actinomycetales (UID1663)	488	308	183	2	306	0	0	0	0	99.45	0	0	0.34	21	O	Actinomycetales	0
metal_plastic_SRR1749832	Megahit	CONCOCT	CC.2	k__Bacteria (UID203)	5449	104	58	58	44	2	0	0	0	64.11	2.59	0			C	Clostridia	0
metal_plastic_SRR1749832	Megahit	CONCOCT	CC.6	k__Bacteria (UID203)	5449	104	58	65	38	1	0	0	0	57.47	1.72	0			N	NA	0
metal_plastic_SRR1749832	Megahit	CONCOCT	CC.16	k__Bacteria (UID203)	5449	104	58	67	35	2	0	0	0	53.95	3.45	0			N	NA	0
metal_plastic_SRR1749832	SPAdes	MetaBAT	MT.7	o__Actinomycetales (UID1663)	488	308	183	0	308	0	0	0	0	100	0	0	1	21	O	Actinomycetales	1
metal_plastic_SRR1749832	SPAdes	MetaBAT	MT.8	f__Xanthomonadaceae (UID4214)	55	659	290	61	592	6	0	0	0	89.31	1	100			S	Stenotrophomonas maltophilia	0
metal_plastic_SRR1749832	SPAdes	MetaBAT	MT.4	k__Bacteria (UID203)	5449	104	58	57	45	2	0	0	0	64.45	2.59	0			C	Clostridia	0
metal_plastic_SRR1749832	SPAdes	MaxBin	MB.001	f__Xanthomonadaceae (UID4214)	55	659	290	12	636	11	0	0	0	98.26	2.26	100	0.34	20	S	Stenotrophomonas maltophilia	0
metal_plastic_SRR1749832	SPAdes	MaxBin	MB.003	o__Clostridiales (UID1120)	304	249	142	46	189	13	1	0	0	92.55	7.45	12.5			C	Clostridia	0
metal_plastic_SRR1749832	SPAdes	CONCOCT	CC.4	o__Actinomycetales (UID1663)	488	308	183	0	305	3	0	0	0	100	0.7	0	1	21	O	Actinomycetales	1
metal_plastic_SRR1749832	SPAdes	CONCOCT	CC.15	f__Xanthomonadaceae (UID4214)	55	659	290	52	597	10	0	0	0	91.99	1.92	100	0.34	20	S	Stenotrophomonas maltophilia	0
metal_plastic_SRR1749832	SPAdes	CONCOCT	CC.5	o__Pseudomonadales (UID4679)	87	674	364	248	380	45	1	0	0	68.16	6.94	47.92			G	Psychrobacter	0
metal_plastic_SRR1749832	SPAdes	CONCOCT	CC.3	k__Bacteria (UID203)	5449	104	58	55	47	2	0	0	0	64.76	2.59	0			C	Clostridia	0
metal_plastic_SRR1749832	SPAdes	CONCOCT	CC.1	k__Bacteria (UID203)	5449	104	58	63	40	1	0	0	0	60.92	1.72	0			N	NA	0
metal_plastic_SRR1749832	SPAdes	CONCOCT	CC.21	k__Bacteria (UID203)	5449	104	58	67	34	3	0	0	0	53.95	4.31	0			N	NA	0
metal_plastic_SRR1749832	MetaSPAdes	MetaBAT	MT.7	o__Actinomycetales (UID1663)	488	308	183	0	307	1	0	0	0	100	0.55	100	0.34	21	O	Actinomycetales	0
metal_plastic_SRR1749832	MetaSPAdes	MetaBAT	MT.4	k__Bacteria (UID203)	5449	104	58	58	44	2	0	0	0	64.11	2.59	0			O	Clostridiales	0
metal_plastic_SRR1749832	MetaSPAdes	MaxBin	MB.001	f__Xanthomonadaceae (UID4214)	55	659	290	0	657	2	0	0	0	100	0.39	50	0	20	S	Stenotrophomonas maltophilia	0
metal_plastic_SRR1749832	MetaSPAdes	CONCOCT	CC.4	f__Xanthomonadaceae (UID4214)	55	659	290	0	657	2	0	0	0	100	0.39	50	2	21	S	Stenotrophomonas maltophilia	1
metal_plastic_SRR1749832	MetaSPAdes	CONCOCT	CC.2	k__Bacteria (UID203)	5449	104	58	56	46	2	0	0	0	64.42	2.59	0			C	Clostridia	0
metal_plastic_SRR1749832	MetaSPAdes	CONCOCT	CC.19	k__Bacteria (UID203)	5449	104	58	65	38	1	0	0	0	57.47	1.72	0			N	NA	0
metal_plastic_SRR1749832	MetaSPAdes	CONCOCT	CC.13	k__Bacteria (UID203)	5449	104	58	66	35	3	0	0	0	54.81	4.31	0			N	NA	0

## Sheet: Pool Bin Statistics
Sample	Assembler	Binner	Bin ID	Marker lineage (CheckM)	# genomes	#markers	#marker sets	0	1	2	3	4	5+	Completeness	Contamination	Strain heterogeneity	Copy number of 5S,16S,23S rRNAs	Nr of different tRNAs	Taxonomic level of lowest consenus (Phylogeny AMPHORA)	Phylogenetic Inference AMPHORA)
poolA	Megahit	MetaBAT	MT.13	o__Actinomycetales (UID1530)	622	257	152	39	214	4	0	0	0	87.04	1.6	50			F	Micrococcaceae
poolA	Megahit	MetaBAT	MT.11	o__Burkholderiales (UID4000)	193	427	214	112	274	41	0	0	0	80.68	9.29	70.73			K	Bacteria
poolA	Megahit	MetaBAT	MT.2	o__Actinomycetales (UID1530)	622	257	152	62	193	2	0	0	0	75.91	0.44	100			F	Micrococcaceae
poolA	Megahit	MetaBAT	MT.16	o__Burkholderiales (UID4000)	193	427	214	246	167	14	0	0	0	51.4	4.42	71.43			S	Variovorax paradoxus
poolA	Megahit	MaxBin	MB.049	c__Gammaproteobacteria (UID4201)	1164	275	174	36	219	20	0	0	0	89.38	7.73	65			F	Moraxellaceae
poolA	Megahit	MaxBin	MB.036	o__Actinomycetales (UID1530)	622	257	152	41	201	14	1	0	0	83.59	5.62	41.18			K	Bacteria
poolA	Megahit	CONCOCT	CC.74	c__Gammaproteobacteria (UID4201)	1164	275	174	19	233	23	0	0	0	91.31	8.37	56.52			F	Moraxellaceae
poolA	Megahit	CONCOCT	CC.43	o__Actinomycetales (UID1530)	622	257	152	25	218	13	1	0	0	90.3	4.86	50	0	19	F	Micrococcaceae
poolA	Megahit	CONCOCT	CC.68	o__Actinomycetales (UID1530)	622	257	152	30	213	14	0	0	0	88.69	3.84	85.71			F	Micrococcaceae
poolA	Megahit	CONCOCT	CC.38	o__Rhodospirillales (UID3754)	63	336	201	144	182	10	0	0	0	55.6	2.66	30			K	Bacteria
poolA	Megahit	CONCOCT	CC.25	c__Mollicutes (UID2395)	108	228	133	100	124	4	0	0	0	51.45	3.01	50			N	NA
poolB	Megahit	MetaBAT	MT.17	o__Actinomycetales (UID1530)	622	257	152	20	237	0	0	0	0	90.71	0	0	0.34	17	F	Micrococcaceae
poolB	Megahit	MetaBAT	MT.4	o__Actinomycetales (UID1663)	488	308	183	29	256	22	1	0	0	90.61	6.44	24			O	Actinomycetales
poolB	Megahit	MetaBAT	MT.20	f__Micrococcaceae (UID1623)	39	457	218	67	377	12	1	0	0	87.64	3.29	53.33			O	Actinomycetales
poolB	Megahit	MetaBAT	MT.21	o__Actinomycetales (UID1530)	622	257	152	32	224	1	0	0	0	85.52	0.07	0			F	Micrococcaceae
poolB	Megahit	MaxBin	MB.015	o__Actinomycetales (UID1530)	622	257	152	10	236	11	0	0	0	95.26	3.78	63.64	1	20	O	Actinomycetales
poolB	Megahit	MaxBin	MB.014	o__Actinomycetales (UID1530)	622	257	151	49	201	6	1	0	0	91.43	3.97	22.22	0	21	N	NA
poolB	Megahit	CONCOCT	CC.93	o__Actinomycetales (UID1530)	622	257	152	12	242	3	0	0	0	94.77	1.1	100	0.34	17	F	Micrococcaceae
poolB	Megahit	CONCOCT	CC.101	o__Actinomycetales (UID1663)	488	308	183	24	273	11	0	0	0	93.31	4.28	54.55	0	21	O	Actinomycetales
poolC	Megahit	MetaBAT	MT.26	o__Actinomycetales (UID1530)	622	257	152	40	217	0	0	0	0	89.45	0	0			F	Micrococcaceae
poolC	Megahit	MetaBAT	MT.29	o__Burkholderiales (UID4000)	193	427	214	119	302	6	0	0	0	74.58	0.9	50			F	Comamonadaceae
poolC	Megahit	MetaBAT	MT.14	o__Burkholderiales (UID4000)	193	427	214	139	282	6	0	0	0	72.22	1.71	33.33			O	Burkholderiales
poolC	Megahit	MetaBAT	MT.2	c__Gammaproteobacteria (UID4387)	965	277	177	86	190	1	0	0	0	65.95	0.56	0			K	Bacteria
poolC	Megahit	MaxBin	MB.003	c__Gammaproteobacteria (UID4444)	263	500	228	20	476	3	1	0	0	95.2	1.61	0	0.34	19	C	Gammaproteobacteria
poolC	Megahit	MaxBin	MB.018	o__Actinomycetales (UID1530)	622	257	152	31	210	10	6	0	0	93.23	9.16	10.71			O	Actinomycetales
poolC	Megahit	MaxBin	MB.044	o__Actinomycetales (UID1530)	622	257	152	70	174	13	0	0	0	71.48	3.38	23.08			K	Bacteria
poolC	Megahit	CONCOCT	CC.28	c__Gammaproteobacteria (UID4444)	263	500	228	19	477	3	1	0	0	95.21	1.61	0	0	19	C	Gammaproteobacteria
poolC	Megahit	CONCOCT	CC.119	c__Gammaproteobacteria (UID4387)	965	277	177	28	240	9	0	0	0	88.34	2.59	11.11			C	Gammaproteobacteria
poolC	Megahit	CONCOCT	CC.6	o__Actinomycetales (UID1530)	622	257	152	65	188	4	0	0	0	68.92	2.04	50			F	Micrococcaceae
